# Supplementary material for: Genome-wide redistribution of MeCP2 in dorsal root ganglia after peripheral nerve injury
Source: Epigenetics Chromatin. 2016 Jun 7;9:23. doi: 10.1186/s13072-016-0073-5 (PMC4897807; doi:10.1186/s13072-016-0073-5)
Supplement: Supplementary file 1 — 10.1186/s13072-016-0073-5 Complete GO data. [file 13072_2016_73_MOESM1_ESM.xlsx]

## Sheet: DRG.sham.promoter.peak.GO
GO: Molecular Function ID	Name	p-value	q-value FDR B&H	Hit Count in Query List
GO:0000981	RNA polymerase II transcription factor activity, sequence-specific DNA binding	2.091e-09	6.409e-06	214
GO:0001228	transcriptional activator activity, RNA polymerase II transcription regulatory region sequence-specific binding	7.301e-08	0.0001119	125
GO:0000982	transcription factor activity, RNA polymerase II core promoter proximal region sequence-specific binding	1.133e-07	0.0001158	126
GO:0019899	enzyme binding	3.436e-06	0.002123	500
GO:0000975	regulatory region DNA binding	3.818e-06	0.002123	247
GO:0044212	transcription regulatory region DNA binding	4.155e-06	0.002123	246
GO:0001067	regulatory region nucleic acid binding	5.081e-06	0.002225	247
GO:0005102	receptor binding	1.941e-05	0.005744	427
GO:1990837	sequence-specific double-stranded DNA binding	2.095e-05	0.005744	211
GO:0003690	double-stranded DNA binding	2.145e-05	0.005744	233
GO:0001077	transcriptional activator activity, RNA polymerase II core promoter proximal region sequence-specific binding	2.23e-05	0.005744	88
GO:0005244	voltage-gated ion channel activity	2.436e-05	0.005744	70
GO:0022832	voltage-gated channel activity	2.436e-05	0.005744	70
GO:0000976	transcription regulatory region sequence-specific DNA binding	3.051e-05	0.00668	202
GO:0022836	gated channel activity	3.565e-05	0.007284	107
GO:0019900	kinase binding	3.884e-05	0.00744	198
GO:0001227	transcriptional repressor activity, RNA polymerase II transcription regulatory region sequence-specific binding	4.606e-05	0.008305	63
GO:0043565	sequence-specific DNA binding	7.974e-05	0.01358	295
GO:0005267	potassium channel activity	0.000135	0.02091	46
GO:0005251	delayed rectifier potassium channel activity	0.0001364	0.02091	19
GO:0046983	protein dimerization activity	0.000167	0.02406	349
GO:0001047	core promoter binding	0.0001727	0.02406	57
GO:0019901	protein kinase binding	0.000183	0.02439	176
GO:0001159	core promoter proximal region DNA binding	0.0002509	0.03204	121
GO:0008092	cytoskeletal protein binding	0.0002774	0.03401	242	top 25
GO:0000987	core promoter proximal region sequence-specific DNA binding	0.0003064	0.03508	120
GO:0001012	RNA polymerase II regulatory region DNA binding	0.0003188	0.03508	179
GO:0005261	cation channel activity	0.0003205	0.03508	95
GO:0000977	RNA polymerase II regulatory region sequence-specific DNA binding	0.0003432	0.03627	177
GO:0005249	voltage-gated potassium channel activity	0.0004159	0.04244	35
GO:0017124	SH3 domain binding	0.0004292	0.04244	45
GO:0005509	calcium ion binding	0.0004769	0.04374	195
GO:0003700	transcription factor activity, sequence-specific DNA binding	0.0004853	0.04374	328
GO:0001071	nucleic acid binding transcription factor activity	0.0004853	0.04374	328
GO:0004674	protein serine/threonine kinase activity	0.0006801	0.05956	131
GO:0001078	transcriptional repressor activity, RNA polymerase II core promoter proximal region sequence-specific binding	0.0007577	0.06451	41
GO:0030295	protein kinase activator activity	0.0008407	0.06964	29
GO:0005216	ion channel activity	0.0008853	0.0714	121
GO:0005112	Notch binding	0.0009932	0.07678	11
GO:0015175	neutral amino acid transmembrane transporter activity	0.001032	0.07678	16
GO:0005165	neurotrophin receptor binding	0.001044	0.07678	9
GO:0000978	RNA polymerase II core promoter proximal region sequence-specific DNA binding	0.001052	0.07678	112
GO:0019207	kinase regulator activity	0.001094	0.07795	68
GO:0019209	kinase activator activity	0.001181	0.07997	31
GO:0042813	Wnt-activated receptor activity	0.001195	0.07997	12
GO:0019903	protein phosphatase binding	0.0012	0.07997	48
GO:0022843	voltage-gated cation channel activity	0.001344	0.08762	52
GO: Biological Process ID	Name	p-value	q-value FDR B&H	Hit Count in Query List
GO:0009888	tissue development	7.045e-18	7.672e-14	595
GO:0001501	skeletal system development	5.707e-17	3.108e-13	203
GO:0009887	organ morphogenesis	9.086e-16	3.299e-12	345
GO:2000026	regulation of multicellular organismal development	2.996e-15	7.712e-12	541
GO:0045595	regulation of cell differentiation	3.541e-15	7.712e-12	509
GO:0051960	regulation of nervous system development	6.597e-15	1.197e-11	292
GO:0022008	neurogenesis	8.779e-15	1.366e-11	557
GO:0060284	regulation of cell development	4.713e-14	6.416e-11	316
GO:0048699	generation of neurons	1.108e-13	1.341e-10	528
GO:0045597	positive regulation of cell differentiation	3.117e-13	3.277e-10	309
GO:0030182	neuron differentiation	3.309e-13	3.277e-10	493
GO:0051094	positive regulation of developmental process	3.788e-13	3.438e-10	399
GO:0050767	regulation of neurogenesis	1.566e-12	1.312e-09	256
GO:0045664	regulation of neuron differentiation	2.01e-12	1.385e-09	220
GO:0048568	embryonic organ development	2.025e-12	1.385e-09	174
GO:0048562	embryonic organ morphogenesis	2.034e-12	1.385e-09	130
GO:0048646	anatomical structure formation involved in morphogenesis	2.256e-12	1.445e-09	392
GO:0009792	embryo development ending in birth or egg hatching	3.932e-12	2.379e-09	238
GO:0048598	embryonic morphogenesis	4.301e-12	2.465e-09	223
GO:0043009	chordate embryonic development	5.244e-12	2.855e-09	235
GO:0007423	sensory organ development	8.394e-12	4.353e-09	201
GO:0060429	epithelium development	1.004e-11	4.971e-09	375
GO:0051240	positive regulation of multicellular organismal process	1.536e-11	7.274e-09	469
GO:0048705	skeletal system morphogenesis	2.186e-11	9.921e-09	97
GO:0009790	embryo development	3.945e-11	1.718e-08	349	top 25
GO:0003002	regionalization	4.447e-11	1.863e-08	140
GO:0048729	tissue morphogenesis	6.013e-11	2.425e-08	228
GO:0007417	central nervous system development	8.999e-11	3.5e-08	302
GO:0007389	pattern specification process	1.029e-10	3.866e-08	174
GO:0090596	sensory organ morphogenesis	1.942e-10	7.048e-08	115
GO:0045165	cell fate commitment	2.473e-10	8.688e-08	108
GO:0051241	negative regulation of multicellular organismal process	2.727e-10	9.179e-08	341
GO:0010720	positive regulation of cell development	2.781e-10	9.179e-08	188
GO:0002062	chondrocyte differentiation	4.738e-10	1.518e-07	52
GO:0051216	cartilage development	5.799e-10	1.805e-07	83
GO:0051962	positive regulation of nervous system development	1.121e-09	3.392e-07	175
GO:0007267	cell-cell signaling	1.653e-09	4.866e-07	387
GO:0048870	cell motility	2.585e-09	7.219e-07	408
GO:0051674	localization of cell	2.585e-09	7.219e-07	408
GO:0048666	neuron development	3.508e-09	9.553e-07	400
GO:0010648	negative regulation of cell communication	3.609e-09	9.586e-07	377
GO:0061448	connective tissue development	3.745e-09	9.712e-07	101
GO:0061061	muscle structure development	4.3e-09	1.089e-06	210
GO:0023057	negative regulation of signaling	6.182e-09	1.53e-06	372
GO:0009952	anterior/posterior pattern specification	6.788e-09	1.643e-06	89
GO:0016477	cell migration	7.16e-09	1.68e-06	376
GO:0051093	negative regulation of developmental process	7.252e-09	1.68e-06	275
GO:0035295	tube development	8.979e-09	2.037e-06	217
GO:0006468	protein phosphorylation	9.565e-09	2.126e-06	537
GO:0031175	neuron projection development	1.043e-08	2.273e-06	358
GO:0042127	regulation of cell proliferation	1.068e-08	2.28e-06	469
GO:0009719	response to endogenous stimulus	1.356e-08	2.841e-06	493
GO:0002009	morphogenesis of an epithelium	1.582e-08	3.25e-06	176
GO:0040011	locomotion	1.947e-08	3.926e-06	539
GO:0042471	ear morphogenesis	2.034e-08	4.028e-06	59
GO:0060322	head development	2.422e-08	4.709e-06	237
GO:0048585	negative regulation of response to stimulus	2.827e-08	5.402e-06	417
GO:0010975	regulation of neuron projection development	3.737e-08	7.017e-06	157
GO:0050769	positive regulation of neurogenesis	5.241e-08	9.675e-06	150
GO:0051174	regulation of phosphorus metabolic process	6.259e-08	1.136e-05	514
GO:0007167	enzyme linked receptor protein signaling pathway	7.365e-08	1.315e-05	372
GO:0060348	bone development	7.976e-08	1.401e-05	75
GO:0048663	neuron fate commitment	8.618e-08	1.49e-05	39
GO:0003006	developmental process involved in reproduction	9.392e-08	1.598e-05	221
GO:0045596	negative regulation of cell differentiation	1.024e-07	1.715e-05	212
GO:0000904	cell morphogenesis involved in differentiation	1.381e-07	2.278e-05	328
GO:0019220	regulation of phosphate metabolic process	1.444e-07	2.348e-05	508
GO:0007420	brain development	1.674e-07	2.681e-05	220
GO:0032989	cellular component morphogenesis	1.704e-07	2.689e-05	464
GO:0010769	regulation of cell morphogenesis involved in differentiation	1.825e-07	2.84e-05	126
GO:0048638	regulation of developmental growth	1.896e-07	2.909e-05	118
GO:0061458	reproductive system development	2.219e-07	3.356e-05	156
GO:0001708	cell fate specification	2.378e-07	3.547e-05	42
GO:0045666	positive regulation of neuron differentiation	2.412e-07	3.55e-05	123
GO:0042472	inner ear morphogenesis	2.52e-07	3.66e-05	49
GO:0071495	cellular response to endogenous stimulus	3.045e-07	4.356e-05	373
GO:0045935	positive regulation of nucleobase-containing compound metabolic process	3.08e-07	4.356e-05	494
GO:0040007	growth	3.39e-07	4.733e-05	314
GO:0043583	ear development	3.449e-07	4.755e-05	87
GO:0048608	reproductive structure development	3.591e-07	4.881e-05	154
GO:0040008	regulation of growth	3.63e-07	4.881e-05	218
GO:0009968	negative regulation of signal transduction	4.547e-07	6.04e-05	326
GO:0010628	positive regulation of gene expression	4.73e-07	6.156e-05	498
GO:0072359	circulatory system development	4.804e-07	6.156e-05	302
GO:0072358	cardiovascular system development	4.804e-07	6.156e-05	302
GO:0048863	stem cell differentiation	5.195e-07	6.579e-05	105
GO:0001932	regulation of protein phosphorylation	5.258e-07	6.582e-05	417
GO:0051049	regulation of transport	5.615e-07	6.949e-05	516
GO:0042325	regulation of phosphorylation	6.241e-07	7.637e-05	442
GO:0045944	positive regulation of transcription from RNA polymerase II promoter	7.049e-07	8.53e-05	313
GO:0090066	regulation of anatomical structure size	7.441e-07	8.906e-05	167
GO:0030855	epithelial cell differentiation	7.665e-07	9.074e-05	202
GO:0007507	heart development	1.083e-06	0.0001268	181
GO:0051173	positive regulation of nitrogen compound metabolic process	1.126e-06	0.0001291	514
GO:0042692	muscle cell differentiation	1.126e-06	0.0001291	134
GO:0001654	eye development	1.22e-06	0.0001376	125
GO:0000902	cell morphogenesis	1.225e-06	0.0001376	436
GO:0035412	regulation of catenin import into nucleus	1.441e-06	0.0001602	18
GO:0032844	regulation of homeostatic process	1.784e-06	0.0001963	146
GO:0051961	negative regulation of nervous system development	1.834e-06	0.0001998	103
GO:0035239	tube morphogenesis	1.852e-06	0.0001998	135
GO:0048839	inner ear development	2.042e-06	0.0002181	76
GO:0001503	ossification	2.093e-06	0.0002214	129
GO:0048812	neuron projection morphogenesis	2.289e-06	0.0002397	271
GO:0009725	response to hormone	2.363e-06	0.0002451	308
GO:0048589	developmental growth	2.411e-06	0.0002478	202
GO:0008284	positive regulation of cell proliferation	2.621e-06	0.0002668	266
GO:0034765	regulation of ion transmembrane transport	2.813e-06	0.0002837	129
GO:0009891	positive regulation of biosynthetic process	3.023e-06	0.0003021	516
GO:0043269	regulation of ion transport	3.08e-06	0.0003049	198
GO:0051254	positive regulation of RNA metabolic process	3.387e-06	0.0003323	432
GO:0010721	negative regulation of cell development	3.429e-06	0.0003335	114
GO:0000122	negative regulation of transcription from RNA polymerase II promoter	3.841e-06	0.0003702	234
GO:0022603	regulation of anatomical structure morphogenesis	4.162e-06	0.0003923	288
GO:0048736	appendage development	4.179e-06	0.0003923	70
GO:0060173	limb development	4.179e-06	0.0003923	70
GO:0061053	somite development	4.291e-06	0.0003995	41
GO:0008285	negative regulation of cell proliferation	4.525e-06	0.0004176	212
GO:0031328	positive regulation of cellular biosynthetic process	4.657e-06	0.0004262	505
GO:0048667	cell morphogenesis involved in neuron differentiation	4.736e-06	0.0004299	260
GO:0006357	regulation of transcription from RNA polymerase II promoter	5.224e-06	0.0004702	508
GO:0048704	embryonic skeletal system morphogenesis	5.362e-06	0.0004786	44
GO:0050768	negative regulation of neurogenesis	5.451e-06	0.0004827	95
GO:0051146	striated muscle cell differentiation	6.365e-06	0.000559	97
GO:0035411	catenin import into nucleus	6.578e-06	0.0005646	18
GO:1903508	positive regulation of nucleic acid-templated transcription	6.584e-06	0.0005646	413
GO:0045893	positive regulation of transcription, DNA-templated	6.584e-06	0.0005646	413
GO:0031399	regulation of protein modification process	6.754e-06	0.0005747	507
GO:0048706	embryonic skeletal system development	7.06e-06	0.000596	54
GO:0000003	reproduction	8.294e-06	0.0006948	400
GO:0031344	regulation of cell projection organization	8.908e-06	0.0007406	186
GO:0022414	reproductive process	9.557e-06	0.0007885	399
GO:0042060	wound healing	9.639e-06	0.0007893	222
GO:1902680	positive regulation of RNA biosynthetic process	1.056e-05	0.0008579	418
GO:0022604	regulation of cell morphogenesis	1.066e-05	0.0008599	174
GO:0010557	positive regulation of macromolecule biosynthetic process	1.094e-05	0.0008757	468
GO:0001568	blood vessel development	1.114e-05	0.0008801	192
GO:0030030	cell projection organization	1.115e-05	0.0008801	445
GO:0016049	cell growth	1.158e-05	0.0008986	168
GO:0023061	signal release	1.163e-05	0.0008986	155
GO:0009611	response to wounding	1.163e-05	0.0008986	312
GO:0060349	bone morphogenesis	1.198e-05	0.0009192	39
GO:0034762	regulation of transmembrane transport	1.242e-05	0.0009463	131
GO:0046903	secretion	1.308e-05	0.000989	333
GO:0048521	negative regulation of behavior	1.318e-05	0.00099	35
GO:0001756	somitogenesis	1.332e-05	0.0009909	34
GO:0060562	epithelial tube morphogenesis	1.338e-05	0.0009909	120
GO:0030900	forebrain development	1.453e-05	0.001069	125
GO:0010629	negative regulation of gene expression	1.467e-05	0.001072	441
GO:0048701	embryonic cranial skeleton morphogenesis	1.498e-05	0.001082	25
GO:0055001	muscle cell development	1.5e-05	0.001082	65
GO:1901700	response to oxygen-containing compound	1.588e-05	0.001138	454
GO:0010563	negative regulation of phosphorus metabolic process	1.615e-05	0.001142	178
GO:0045936	negative regulation of phosphate metabolic process	1.615e-05	0.001142	178
GO:0044702	single organism reproductive process	1.639e-05	0.001151	361
GO:0048514	blood vessel morphogenesis	1.695e-05	0.001174	165
GO:0010817	regulation of hormone levels	1.699e-05	0.001174	170
GO:0048665	neuron fate specification	1.703e-05	0.001174	19
GO:0061041	regulation of wound healing	1.723e-05	0.00118	52
GO:0032940	secretion by cell	1.8e-05	0.001225	298
GO:0033993	response to lipid	1.835e-05	0.001241	250
GO:0008361	regulation of cell size	1.905e-05	0.001281	67
GO:0035137	hindlimb morphogenesis	1.963e-05	0.001312	23
GO:0012501	programmed cell death	2.012e-05	0.001333	529
GO:0045665	negative regulation of neuron differentiation	2.019e-05	0.001333	77
GO:0045892	negative regulation of transcription, DNA-templated	2.368e-05	0.001554	345
GO:0070848	response to growth factor	2.415e-05	0.001575	268
GO:0060485	mesenchyme development	2.435e-05	0.001579	88
GO:0003007	heart morphogenesis	2.734e-05	0.001756	85
GO:0042476	odontogenesis	2.743e-05	0.001756	49
GO:0003151	outflow tract morphogenesis	2.757e-05	0.001756	31
GO:1902667	regulation of axon guidance	2.846e-05	0.001802	22
GO:0007254	JNK cascade	2.911e-05	0.001833	75
GO:0021915	neural tube development	3.103e-05	0.001942	66
GO:0021953	central nervous system neuron differentiation	3.151e-05	0.001961	68
GO:0006915	apoptotic process	3.332e-05	0.002062	521
GO:0031400	negative regulation of protein modification process	3.682e-05	0.002265	198
GO:0001667	ameboidal-type cell migration	3.742e-05	0.002285	109
GO:0035914	skeletal muscle cell differentiation	3.768e-05	0.002285	33
GO:0042592	homeostatic process	3.776e-05	0.002285	454
GO:0071363	cellular response to growth factor stimulus	3.831e-05	0.002305	261
GO:0001701	in utero embryonic development	3.917e-05	0.002339	131
GO:0035108	limb morphogenesis	3.952e-05	0.002339	61
GO:0035107	appendage morphogenesis	3.952e-05	0.002339	61
GO:0051270	regulation of cellular component movement	4.02e-05	0.002367	238
GO:0048592	eye morphogenesis	4.054e-05	0.002373	63
GO:0072089	stem cell proliferation	4.313e-05	0.002512	60
GO:0050678	regulation of epithelial cell proliferation	4.734e-05	0.002742	102
GO:0098743	cell aggregation	4.842e-05	0.002775	14
GO:0001502	cartilage condensation	4.842e-05	0.002775	14
GO:0007268	synaptic transmission	4.975e-05	0.002837	219
GO:0032535	regulation of cellular component size	5.069e-05	0.002875	113
GO:0040012	regulation of locomotion	5.096e-05	0.002876	235
GO:0045934	negative regulation of nucleobase-containing compound metabolic process	5.343e-05	0.002999	401
GO:0048505	regulation of timing of cell differentiation	5.393e-05	0.003012	10
GO:0001558	regulation of cell growth	5.446e-05	0.003026	134
GO:2000736	regulation of stem cell differentiation	6.097e-05	0.003371	48
GO:0048640	negative regulation of developmental growth	6.156e-05	0.003386	41
GO:0001525	angiogenesis	6.213e-05	0.003393	139
GO:0007178	transmembrane receptor protein serine/threonine kinase signaling pathway	6.231e-05	0.003393	115
GO:0035148	tube formation	6.308e-05	0.003418	58
GO:0060341	regulation of cellular localization	6.418e-05	0.00346	364
GO:0021700	developmental maturation	6.685e-05	0.003587	89
GO:0030278	regulation of ossification	7.265e-05	0.003879	69
GO:0032330	regulation of chondrocyte differentiation	7.608e-05	0.004042	23
GO:0007219	Notch signaling pathway	7.668e-05	0.004054	74
GO:0001838	embryonic epithelial tube formation	7.906e-05	0.00416	53
GO:0071805	potassium ion transmembrane transport	8.008e-05	0.004173	64
GO:0071804	cellular potassium ion transport	8.008e-05	0.004173	64
GO:0060350	endochondral bone morphogenesis	8.109e-05	0.004189	25
GO:0060548	negative regulation of cell death	8.116e-05	0.004189	284
GO:0032990	cell part morphogenesis	8.464e-05	0.004348	330
GO:0048858	cell projection morphogenesis	8.535e-05	0.004364	325
GO:0001944	vasculature development	8.892e-05	0.004526	193
GO:0060560	developmental growth involved in morphogenesis	9.237e-05	0.004679	79
GO:2000113	negative regulation of cellular macromolecule biosynthetic process	9.353e-05	0.004716	385
GO:0001934	positive regulation of protein phosphorylation	9.414e-05	0.004725	293
GO:0072175	epithelial tube formation	9.768e-05	0.00488	53
GO:0008015	blood circulation	9.82e-05	0.004883	150
GO:0035282	segmentation	0.0001032	0.005109	41
GO:1903507	negative regulation of nucleic acid-templated transcription	0.0001053	0.00516	350
GO:0016331	morphogenesis of embryonic epithelium	0.0001054	0.00516	61
GO:0046328	regulation of JNK cascade	0.0001057	0.00516	63
GO:0007169	transmembrane receptor protein tyrosine kinase signaling pathway	0.0001075	0.005218	267
GO:1901701	cellular response to oxygen-containing compound	0.0001078	0.005218	304
GO:0032870	cellular response to hormone stimulus	0.0001114	0.005356	210
GO:0032846	positive regulation of homeostatic process	0.0001116	0.005356	70
GO:0007517	muscle organ development	0.000113	0.005397	122
GO:0010770	positive regulation of cell morphogenesis involved in differentiation	0.0001159	0.005511	62
GO:0090276	regulation of peptide hormone secretion	0.0001178	0.005578	83
GO:0021515	cell differentiation in spinal cord	0.0001184	0.005583	26
GO:0010977	negative regulation of neuron projection development	0.0001202	0.005611	53
GO:0009187	cyclic nucleotide metabolic process	0.0001203	0.005611	71
GO:0042698	ovulation cycle	0.0001207	0.005611	48
GO:0003013	circulatory system process	0.0001211	0.005611	150
GO:0002065	columnar/cuboidal epithelial cell differentiation	0.0001233	0.00564	55
GO:0035270	endocrine system development	0.0001233	0.00564	55
GO:0060041	retina development in camera-type eye	0.0001233	0.00564	55
GO:2000145	regulation of cell motility	0.0001242	0.005662	214
GO:1902679	negative regulation of RNA biosynthetic process	0.0001264	0.005719	353
GO:0090130	tissue migration	0.0001265	0.005719	79
GO:0002063	chondrocyte development	0.0001293	0.005821	15
GO:0042063	gliogenesis	0.0001326	0.005944	88
GO:0009953	dorsal/ventral pattern formation	0.0001335	0.005957	44
GO:0061564	axon development	0.0001354	0.006018	233
GO:0031327	negative regulation of cellular biosynthetic process	0.0001368	0.006057	420
GO:0009890	negative regulation of biosynthetic process	0.0001398	0.006162	427
GO:0048841	regulation of axon extension involved in axon guidance	0.0001408	0.006183	19
GO:0007498	mesoderm development	0.0001433	0.006267	51
GO:0002791	regulation of peptide secretion	0.0001445	0.006295	84
GO:0045927	positive regulation of growth	0.0001457	0.006323	87
GO:0040034	regulation of development, heterochronic	0.0001499	0.00648	10
GO:0050905	neuromuscular process	0.0001549	0.006667	45
GO:0001779	natural killer cell differentiation	0.0001586	0.0068	16
GO:0007405	neuroblast proliferation	0.000165	0.007031	27
GO:0048846	axon extension involved in axon guidance	0.0001665	0.007031	22
GO:1902284	neuron projection extension involved in neuron projection guidance	0.0001665	0.007031	22
GO:0007409	axonogenesis	0.0001665	0.007031	224
GO:0021510	spinal cord development	0.0001688	0.007099	41
GO:0042327	positive regulation of phosphorylation	0.0001751	0.007333	301
GO:0010558	negative regulation of macromolecule biosynthetic process	0.0001763	0.00735	404
GO:0051253	negative regulation of RNA metabolic process	0.0001773	0.00735	363
GO:0050673	epithelial cell proliferation	0.0001775	0.00735	117
GO:0030072	peptide hormone secretion	0.0001816	0.007454	95
GO:0002064	epithelial cell development	0.0001818	0.007454	80
GO:0043010	camera-type eye development	0.0001821	0.007454	102
GO:0035413	positive regulation of catenin import into nucleus	0.0001837	0.007466	9
GO:0061351	neural precursor cell proliferation	0.0001837	0.007466	57
GO:0036342	post-anal tail morphogenesis	0.0001853	0.007504	14
GO:0048609	multicellular organismal reproductive process	0.0001872	0.007552	237
GO:0045683	negative regulation of epidermis development	0.0001908	0.007669	12
GO:0042633	hair cycle	0.0001937	0.007726	45
GO:0042303	molting cycle	0.0001937	0.007726	45
GO:0010941	regulation of cell death	0.0001976	0.007853	445
GO:0021797	forebrain anterior/posterior pattern specification	0.000199	0.00788	6
GO:0023056	positive regulation of signaling	0.0001999	0.007888	443
GO:0048878	chemical homeostasis	0.0002007	0.007889	300
GO:0030307	positive regulation of cell growth	0.0002017	0.00789	58
GO:0051963	regulation of synapse assembly	0.0002021	0.00789	35
GO:0046879	hormone secretion	0.0002069	0.00802	114
GO:0023014	signal transduction by protein phosphorylation	0.0002076	0.00802	262
GO:0034144	negative regulation of toll-like receptor 4 signaling pathway	0.0002078	0.00802	7
GO:0051172	negative regulation of nitrogen compound metabolic process	0.0002084	0.00802	426
GO:0003205	cardiac chamber development	0.0002204	0.008441	59
GO:0061035	regulation of cartilage development	0.0002213	0.008441	28
GO:0061098	positive regulation of protein tyrosine kinase activity	0.0002217	0.008441	19
GO:0009914	hormone transport	0.0002239	0.008497	117
GO:0030334	regulation of cell migration	0.000227	0.008586	202
GO:1904019	epithelial cell apoptotic process	0.0002279	0.008588	37
GO:0051726	regulation of cell cycle	0.0002373	0.008912	278
GO:0007204	positive regulation of cytosolic calcium ion concentration	0.0002447	0.009156	86
GO:0001933	negative regulation of protein phosphorylation	0.0002464	0.00919	126
GO:0051129	negative regulation of cellular component organization	0.0002522	0.009376	191
GO:0050770	regulation of axonogenesis	0.0002558	0.009418	63
GO:0014070	response to organic cyclic compound	0.0002559	0.009418	244
GO:0043069	negative regulation of programmed cell death	0.0002574	0.009418	260
GO:0014032	neural crest cell development	0.0002585	0.009418	31
GO:1901135	carbohydrate derivative metabolic process	0.000259	0.009418	359
GO:0048639	positive regulation of developmental growth	0.0002602	0.009418	61
GO:0030326	embryonic limb morphogenesis	0.0002626	0.009418	51
GO:0035113	embryonic appendage morphogenesis	0.0002626	0.009418	51
GO:0003215	cardiac right ventricle morphogenesis	0.0002631	0.009418	11
GO:0048469	cell maturation	0.0002635	0.009418	59
GO:0051130	positive regulation of cellular component organization	0.0002646	0.009418	320
GO:0031290	retinal ganglion cell axon guidance	0.0002651	0.009418	13
GO:0023019	signal transduction involved in regulation of gene expression	0.0002651	0.009418	13
GO:0090132	epithelium migration	0.0002655	0.009418	76
GO:0010771	negative regulation of cell morphogenesis involved in differentiation	0.0002736	0.009674	46
GO:0031099	regeneration	0.0002754	0.00968	64
GO:0009628	response to abiotic stimulus	0.0002755	0.00968	327
GO:0014706	striated muscle tissue development	0.0002812	0.009788	117
GO:0060840	artery development	0.0002815	0.009788	34
GO:0030168	platelet activation	0.0002822	0.009788	83
GO:0051271	negative regulation of cellular component movement	0.0002822	0.009788	83
GO:0031345	negative regulation of cell projection organization	0.0002895	0.01001	58
GO:0072507	divalent inorganic cation homeostasis	0.0003075	0.01058	132
GO:0050680	negative regulation of epithelial cell proliferation	0.0003081	0.01058	47
GO:0045937	positive regulation of phosphate metabolic process	0.0003098	0.01058	329
GO:0010562	positive regulation of phosphorus metabolic process	0.0003098	0.01058	329
GO:0031018	endocrine pancreas development	0.0003149	0.01066	27
GO:0001656	metanephros development	0.000315	0.01066	36
GO:0050796	regulation of insulin secretion	0.0003152	0.01066	71
GO:0002790	peptide secretion	0.0003167	0.01068	96
GO:0043066	negative regulation of apoptotic process	0.0003187	0.01071	256
GO:0042475	odontogenesis of dentin-containing tooth	0.0003391	0.01136	35
GO:0050922	negative regulation of chemotaxis	0.0003473	0.0116	24
GO:0055002	striated muscle cell development	0.0003492	0.01163	56
GO:0006813	potassium ion transport	0.0003528	0.01164	73
GO:0010976	positive regulation of neuron projection development	0.0003533	0.01164	85
GO:0001709	cell fate determination	0.0003537	0.01164	23
GO:0046068	cGMP metabolic process	0.0003537	0.01164	23
GO:0048545	response to steroid hormone	0.0003655	0.01199	130
GO:0032504	multicellular organism reproduction	0.0003678	0.01203	240
GO:0046883	regulation of hormone secretion	0.0003709	0.01206	97
GO:0048762	mesenchymal cell differentiation	0.000371	0.01206	66
GO:0030073	insulin secretion	0.0003743	0.01213	80
GO:0043549	regulation of kinase activity	0.0003894	0.01259	265
GO:0040014	regulation of multicellular organism growth	0.0003915	0.01259	33
GO:0014031	mesenchymal cell development	0.0003929	0.01259	62
GO:0030036	actin cytoskeleton organization	0.000393	0.01259	168
GO:0003206	cardiac chamber morphogenesis	0.0004022	0.01283	44
GO:0051480	regulation of cytosolic calcium ion concentration	0.0004038	0.01283	92
GO:0045926	negative regulation of growth	0.0004041	0.01283	85
GO:0045682	regulation of epidermis development	0.0004064	0.01287	28
GO:0010632	regulation of epithelial cell migration	0.0004103	0.01292	58
GO:0051147	regulation of muscle cell differentiation	0.0004103	0.01292	58
GO:0007596	blood coagulation	0.0004156	0.01304	164
GO:0048511	rhythmic process	0.0004189	0.01311	110
GO:0046660	female sex differentiation	0.0004231	0.0132	50
GO:0070302	regulation of stress-activated protein kinase signaling cascade	0.0004266	0.01324	71
GO:0001649	osteoblast differentiation	0.0004266	0.01324	71
GO:0030901	midbrain development	0.0004346	0.0134	35
GO:0097485	neuron projection guidance	0.0004355	0.0134	170
GO:0007411	axon guidance	0.0004355	0.0134	170
GO:0010001	glial cell differentiation	0.000444	0.01362	69
GO:0050772	positive regulation of axonogenesis	0.0004489	0.01373	31
GO:0045859	regulation of protein kinase activity	0.0004539	0.01385	250
GO:0050817	coagulation	0.0004577	0.01392	165
GO:0022602	ovulation cycle process	0.0004598	0.01395	40
GO:0007548	sex differentiation	0.0004732	0.01429	93
GO:1901652	response to peptide	0.0004736	0.01429	184
GO:0043067	regulation of programmed cell death	0.0004769	0.01435	414
GO:0001755	neural crest cell migration	0.0004841	0.01452	24
GO:0010631	epithelial cell migration	0.0004974	0.01488	74
GO:0002067	glandular epithelial cell differentiation	0.0004986	0.01488	23
GO:0008589	regulation of smoothened signaling pathway	0.0005104	0.01519	29
GO:0021532	neural tube patterning	0.0005161	0.01531	21
GO:0060070	canonical Wnt signaling pathway	0.0005188	0.01535	92
GO:1901137	carbohydrate derivative biosynthetic process	0.000526	0.01553	233
GO:0051338	regulation of transferase activity	0.0005373	0.01581	295
GO:0042326	negative regulation of phosphorylation	0.00054	0.01585	136
GO:0048588	developmental cell growth	0.000544	0.01591	70
GO:0098773	skin epidermis development	0.0005448	0.01591	38
GO:0048565	digestive tract development	0.0005584	0.01626	51
GO:0030029	actin filament-based process	0.000571	0.01658	190
GO:0060537	muscle tissue development	0.0005729	0.01659	120
GO:0048864	stem cell development	0.0005781	0.0167	63
GO:0048332	mesoderm morphogenesis	0.0005842	0.01683	31
GO:0008585	female gonad development	0.0006046	0.01737	44
GO:0048672	positive regulation of collateral sprouting	0.0006109	0.01751	8
GO:0022610	biological adhesion	0.0006147	0.01757	398
GO:0010243	response to organonitrogen compound	0.0006173	0.0176	268
GO:0001657	ureteric bud development	0.0006234	0.01769	39
GO:0048732	gland development	0.0006237	0.01769	140
GO:0035249	synaptic transmission, glutamatergic	0.0006265	0.01772	30
GO:0032872	regulation of stress-activated MAPK cascade	0.0006294	0.01776	70
GO:0007599	hemostasis	0.0006429	0.01809	164
GO:0007155	cell adhesion	0.0006596	0.01852	395
GO:0010647	positive regulation of cell communication	0.0006669	0.01867	442
GO:0009954	proximal/distal pattern formation	0.0007244	0.02022	17
GO:0032269	negative regulation of cellular protein metabolic process	0.0007368	0.02022	293
GO:0045631	regulation of mechanoreceptor differentiation	0.000739	0.02022	7
GO:0045607	regulation of auditory receptor cell differentiation	0.000739	0.02022	7
GO:2000980	regulation of inner ear receptor cell differentiation	0.000739	0.02022	7
GO:0097084	vascular smooth muscle cell development	0.000739	0.02022	7
GO:0001942	hair follicle development	0.0007409	0.02022	37
GO:0022404	molting cycle process	0.0007409	0.02022	37
GO:0022405	hair cycle process	0.0007409	0.02022	37
GO:0010517	regulation of phospholipase activity	0.0007409	0.02022	37
GO:0035136	forelimb morphogenesis	0.0007462	0.02027	20
GO:0030517	negative regulation of axon extension	0.0007462	0.02027	20
GO:0051046	regulation of secretion	0.0007502	0.02032	214
GO:1990138	neuron projection extension	0.0007651	0.02068	55
GO:0072164	mesonephric tubule development	0.0007721	0.02076	39
GO:0072163	mesonephric epithelium development	0.0007721	0.02076	39
GO:0003018	vascular process in circulatory system	0.0007959	0.02135	66
GO:0035989	tendon development	0.0008036	0.0214	6
GO:1902338	negative regulation of apoptotic process involved in morphogenesis	0.0008036	0.0214	6
GO:0006689	ganglioside catabolic process	0.0008036	0.0214	6
GO:0045667	regulation of osteoblast differentiation	0.0008074	0.02145	43
GO:0046545	development of primary female sexual characteristics	0.0008135	0.02156	45
GO:0071229	cellular response to acid chemical	0.0008173	0.02161	61
GO:0042474	middle ear morphogenesis	0.0008339	0.02199	13
GO:0030308	negative regulation of cell growth	0.0008654	0.02276	62
GO:0001823	mesonephros development	0.0008691	0.02276	40
GO:0008593	regulation of Notch signaling pathway	0.000873	0.02276	29
GO:0045794	negative regulation of cell volume	0.0008734	0.02276	5
GO:0007386	compartment pattern specification	0.0008734	0.02276	5
GO:0014033	neural crest cell differentiation	0.0008921	0.02319	32
GO:0010959	regulation of metal ion transport	0.0008983	0.02329	110
GO:0006836	neurotransmitter transport	0.000914	0.02365	63
GO:0042981	regulation of apoptotic process	0.0009248	0.02387	407
GO:0046466	membrane lipid catabolic process	0.0009376	0.02414	14
GO:0006935	chemotaxis	0.0009669	0.02481	242
GO:0061387	regulation of extent of cell growth	0.0009705	0.02481	41
GO:0090087	regulation of peptide transport	0.0009706	0.02481	93
GO:0090303	positive regulation of wound healing	0.0009905	0.02526	22
GO:0007049	cell cycle	0.001011	0.02566	459
GO:2000021	regulation of ion homeostasis	0.001013	0.02566	65
GO:0060037	pharyngeal system development	0.001013	0.02566	11
GO:0035904	aorta development	0.001028	0.02596	21
GO:0007270	neuron-neuron synaptic transmission	0.001042	0.02627	50
GO:0045605	negative regulation of epidermal cell differentiation	0.001062	0.02658	9
GO:0090520	sphingolipid mediated signaling pathway	0.001062	0.02658	9
GO:0060033	anatomical structure regression	0.001062	0.02658	9
GO:0055074	calcium ion homeostasis	0.001064	0.02659	121
GO:0044087	regulation of cellular component biogenesis	0.001071	0.02666	214
GO:0050878	regulation of body fluid levels	0.001072	0.02666	204
GO:0015804	neutral amino acid transport	0.001083	0.02687	17
GO:0002066	columnar/cuboidal epithelial cell development	0.001089	0.02695	18
GO:0042330	taxis	0.001103	0.02723	242
GO:0021537	telencephalon development	0.001146	0.02825	78
GO:0055123	digestive system development	0.001168	0.0287	54
GO:0007224	smoothened signaling pathway	0.001179	0.02892	45
GO:0014902	myotube differentiation	0.001184	0.02899	43
GO:0016055	Wnt signaling pathway	0.00123	0.02998	125
GO:0072073	kidney epithelium development	0.001235	0.02998	50
GO:1903530	regulation of secretion by cell	0.001236	0.02998	198
GO:0000165	MAPK cascade	0.001236	0.02998	248
GO:0051248	negative regulation of protein metabolic process	0.001244	0.03012	308
GO:0030856	regulation of epithelial cell differentiation	0.001261	0.03046	48
GO:0031032	actomyosin structure organization	0.001285	0.03097	53
GO:0050803	regulation of synapse structure or activity	0.0013	0.03125	82
GO:0008406	gonad development	0.001334	0.03201	75
GO:0045778	positive regulation of ossification	0.001362	0.03259	35
GO:0019725	cellular homeostasis	0.00137	0.03273	232
GO:0022412	cellular process involved in reproduction in multicellular organism	0.001394	0.03321	94
GO:0003279	cardiac septum development	0.0014	0.03329	37
GO:0050795	regulation of behavior	0.001413	0.03352	85
GO:0050807	regulation of synapse organization	0.001425	0.03374	43
GO:0055006	cardiac cell development	0.001442	0.03407	29
GO:0003376	sphingosine-1-phosphate signaling pathway	0.001465	0.03454	8
GO:0040013	negative regulation of locomotion	0.001486	0.03497	87
GO:0007156	homophilic cell adhesion via plasma membrane adhesion molecules	0.001507	0.03537	53
GO:0071407	cellular response to organic cyclic compound	0.001542	0.03612	120
GO:0045137	development of primary sexual characteristics	0.001564	0.03656	76
GO:0035116	embryonic hindlimb morphogenesis	0.00158	0.03682	16
GO:0045747	positive regulation of Notch signaling pathway	0.001582	0.03682	17
GO:0046058	cAMP metabolic process	0.0016	0.03715	54
GO:1901698	response to nitrogen compound	0.001637	0.03792	286
GO:0031100	organ regeneration	0.001684	0.03892	30
GO:0051965	positive regulation of synapse assembly	0.001687	0.03892	27
GO:0016358	dendrite development	0.001705	0.03927	71
GO:0090407	organophosphate biosynthetic process	0.001723	0.03959	167
GO:1901379	regulation of potassium ion transmembrane transport	0.00182	0.04164	26
GO:0002040	sprouting angiogenesis	0.00182	0.04164	26
GO:0051588	regulation of neurotransmitter transport	0.001831	0.0418	29
GO:0030516	regulation of axon extension	0.001878	0.04273	36
GO:0001841	neural tube formation	0.001879	0.04273	42
GO:0007416	synapse assembly	0.00189	0.04285	49
GO:0031098	stress-activated protein kinase signaling cascade	0.001893	0.04285	93
GO:0035264	multicellular organism growth	0.001976	0.04466	58
GO:0015833	peptide transport	0.001983	0.04472	109
GO:0045604	regulation of epidermal cell differentiation	0.002023	0.04549	20
GO:0034122	negative regulation of toll-like receptor signaling pathway	0.002026	0.04549	12
GO:0005975	carbohydrate metabolic process	0.002041	0.04574	262
GO:0031401	positive regulation of protein modification process	0.00208	0.04644	333
GO:0032880	regulation of protein localization	0.002081	0.04644	271
GO:0007281	germ cell development	0.002112	0.04705	78
GO:0035988	chondrocyte proliferation	0.002118	0.04707	9
GO:0007015	actin filament organization	0.002134	0.04723	100
GO:0031346	positive regulation of cell projection organization	0.002134	0.04723	100
GO:0001505	regulation of neurotransmitter levels	0.00214	0.04728	63
GO:0050771	negative regulation of axonogenesis	0.002157	0.04756	27
GO:0001890	placenta development	0.002167	0.04767	54
GO:0045662	negative regulation of myoblast differentiation	0.002183	0.04783	13
GO:0042753	positive regulation of circadian rhythm	0.002183	0.04783	13
GO:0046822	regulation of nucleocytoplasmic transport	0.002196	0.04803	71
GO:0010518	positive regulation of phospholipase activity	0.002204	0.04811	32
GO:0070527	platelet aggregation	0.00226	0.04901	23
GO:0030902	hindbrain development	0.002261	0.04901	52
GO:0052652	cyclic purine nucleotide metabolic process	0.002261	0.04901	52
GO:0071900	regulation of protein serine/threonine kinase activity	0.002263	0.04901	134
GO:0035883	enteroendocrine cell differentiation	0.002273	0.04901	14
GO:1902668	negative regulation of axon guidance	0.002273	0.04901	14
GO:0010564	regulation of cell cycle process	0.002304	0.04959	160
GO:0043408	regulation of MAPK cascade	0.002316	0.04976	227
GO:0061097	regulation of protein tyrosine kinase activity	0.002338	0.05012	26
GO:0071417	cellular response to organonitrogen compound	0.002345	0.05018	184
GO:0071559	response to transforming growth factor beta	0.002375	0.05072	78
GO:0030001	metal ion transport	0.002465	0.05255	227
GO:0043266	regulation of potassium ion transport	0.002479	0.05273	33
GO:0001707	mesoderm formation	0.002513	0.0533	28
GO:0060401	cytosolic calcium ion transport	0.002526	0.0533	46
GO:0050885	neuromuscular process controlling balance	0.00253	0.0533	25
GO:0051403	stress-activated MAPK cascade	0.002542	0.0533	86
GO:0072497	mesenchymal stem cell differentiation	0.00255	0.0533	6
GO:0046069	cGMP catabolic process	0.00255	0.0533	6
GO:1904746	negative regulation of apoptotic process involved in development	0.00255	0.0533	6
GO:0034397	telomere localization	0.00255	0.0533	6
GO:0045141	meiotic telomere clustering	0.00255	0.0533	6
GO:2000738	positive regulation of stem cell differentiation	0.002576	0.05374	21
GO:0071560	cellular response to transforming growth factor beta stimulus	0.002601	0.05416	77
GO:0071599	otic vesicle development	0.002627	0.05452	10
GO:0009190	cyclic nucleotide biosynthetic process	0.002628	0.05452	52
GO:0050801	ion homeostasis	0.002639	0.05464	200
GO:0071396	cellular response to lipid	0.002687	0.05552	121
GO:0090288	negative regulation of cellular response to growth factor stimulus	0.002692	0.05552	47
GO:0072577	endothelial cell apoptotic process	0.002735	0.05612	20
GO:0051966	regulation of synaptic transmission, glutamatergic	0.002735	0.05612	20
GO:0003208	cardiac ventricle morphogenesis	0.002736	0.05612	27
GO:0010522	regulation of calcium ion transport into cytosol	0.002761	0.05652	34
GO:0048813	dendrite morphogenesis	0.002784	0.05689	45
GO:0042886	amide transport	0.002798	0.05706	115
GO:0007610	behavior	0.002817	0.05736	224
GO:0098609	cell-cell adhesion	0.002825	0.05741	254
GO:1901699	cellular response to nitrogen compound	0.002835	0.0575	197
GO:0033500	carbohydrate homeostasis	0.002849	0.05756	76
GO:0042593	glucose homeostasis	0.002849	0.05756	76
GO:0034329	cell junction assembly	0.002887	0.058	72
GO:0007520	myoblast fusion	0.002889	0.058	19
GO:0001569	patterning of blood vessels	0.002889	0.058	19
GO:0033043	regulation of organelle organization	0.002901	0.058	293
GO:0031960	response to corticosteroid	0.002902	0.058	54
GO:0061138	morphogenesis of a branching epithelium	0.002902	0.058	68
GO:0072503	cellular divalent inorganic cation homeostasis	0.002912	0.05809	120
GO:0034332	adherens junction organization	0.00294	0.05854	41
GO:0032331	negative regulation of chondrocyte differentiation	0.002988	0.05939	11
GO:0010594	regulation of endothelial cell migration	0.002997	0.05946	39
GO:0048754	branching morphogenesis of an epithelial tube	0.003007	0.05954	58
GO:1901653	cellular response to peptide	0.003034	0.05967	146
GO:0021520	spinal cord motor neuron cell fate specification	0.003049	0.05967	8
GO:0060670	branching involved in labyrinthine layer morphogenesis	0.003049	0.05967	8
GO:0009263	deoxyribonucleotide biosynthetic process	0.003049	0.05967	8
GO:0045764	positive regulation of cellular amino acid metabolic process	0.003052	0.05967	5
GO:0000237	leptotene	0.003052	0.05967	5
GO:0061218	negative regulation of mesonephros development	0.003052	0.05967	5
GO:0051050	positive regulation of transport	0.003102	0.06048	270
GO:0060541	respiratory system development	0.003119	0.06048	75
GO:0006469	negative regulation of protein kinase activity	0.003119	0.06048	75
GO:0055065	metal ion homeostasis	0.00312	0.06048	166
GO:0043434	response to peptide hormone	0.003121	0.06048	169
GO:0001101	response to acid chemical	0.003129	0.06053	99
GO:0043405	regulation of MAP kinase activity	0.003136	0.06055	92
GO:0071333	cellular response to glucose stimulus	0.003161	0.06092	42
GO:0008544	epidermis development	0.003168	0.06095	100
GO:0050880	regulation of blood vessel size	0.003173	0.06095	56
GO:0030149	sphingolipid catabolic process	0.003217	0.06158	12
GO:0002068	glandular epithelial cell development	0.003217	0.06158	12
GO:0044723	single-organism carbohydrate metabolic process	0.003272	0.06246	216
GO:1902742	apoptotic process involved in development	0.003275	0.06246	16
GO:0008210	estrogen metabolic process	0.003339	0.06334	13
GO:0061037	negative regulation of cartilage development	0.003339	0.06334	13
GO:0048843	negative regulation of axon extension involved in axon guidance	0.003339	0.06334	13
GO:0030799	regulation of cyclic nucleotide metabolic process	0.003344	0.06334	54
GO:0030224	monocyte differentiation	0.003376	0.0635	14
GO:0060561	apoptotic process involved in morphogenesis	0.003376	0.0635	14
GO:0045686	negative regulation of glial cell differentiation	0.003376	0.0635	14
GO:0060706	cell differentiation involved in embryonic placenta development	0.003376	0.0635	14
GO:0048675	axon extension	0.003382	0.06351	43
GO:0007179	transforming growth factor beta receptor signaling pathway	0.00339	0.06355	65
GO:0045661	regulation of myoblast differentiation	0.003405	0.06361	21
GO:0033627	cell adhesion mediated by integrin	0.003405	0.06361	21
GO:0007187	G-protein coupled receptor signaling pathway, coupled to cyclic nucleotide second messenger	0.003441	0.06417	58
GO:0007202	activation of phospholipase C activity	0.00351	0.06523	24
GO:0030858	positive regulation of epithelial cell differentiation	0.00351	0.06523	24
GO:1902531	regulation of intracellular signal transduction	0.003516	0.06523	435
GO:0097285	cell-type specific apoptotic process	0.003532	0.06542	145
GO:0006874	cellular calcium ion homeostasis	0.003625	0.06702	114
GO:0035150	regulation of tube size	0.003639	0.06717	56
GO:0009967	positive regulation of signal transduction	0.003727	0.06867	384
GO:0051148	negative regulation of muscle cell differentiation	0.003805	0.06981	23
GO:0001738	morphogenesis of a polarized epithelium	0.003805	0.06981	23
GO:0060402	calcium ion transport into cytosol	0.003826	0.06981	45
GO:0010693	negative regulation of alkaline phosphatase activity	0.003833	0.06981	4
GO:0061043	regulation of vascular wound healing	0.003833	0.06981	4
GO:0042322	negative regulation of circadian sleep/wake cycle, REM sleep	0.003833	0.06981	4
GO:0035625	epidermal growth factor-activated receptor transactivation by G-protein coupled receptor signaling pathway	0.003833	0.06981	4
GO:0032823	regulation of natural killer cell differentiation	0.003865	0.07016	9
GO:0003417	growth plate cartilage development	0.003865	0.07016	9
GO:2000648	positive regulation of stem cell proliferation	0.003921	0.07106	28
GO:0050954	sensory perception of mechanical stimulus	0.003928	0.07107	58
GO:0006171	cAMP biosynthetic process	0.003973	0.07177	43
GO:0035051	cardiocyte differentiation	0.004047	0.07293	46
GO:0060021	palate development	0.004058	0.07293	32
GO:2000177	regulation of neural precursor cell proliferation	0.004058	0.07293	32
GO:0006665	sphingolipid metabolic process	0.00407	0.07303	49
GO:0060411	cardiac septum morphogenesis	0.004117	0.07374	22
GO:0030431	sleep	0.004124	0.07374	18
GO:0070201	regulation of establishment of protein localization	0.004152	0.07414	232
GO:0030099	myeloid cell differentiation	0.004164	0.07422	109
GO:0022402	cell cycle process	0.00418	0.07439	347
GO:0048738	cardiac muscle tissue development	0.00421	0.07479	64
GO:0009165	nucleotide biosynthetic process	0.004281	0.07594	93
GO:1901293	nucleoside phosphate biosynthetic process	0.004333	0.07661	94
GO:0009755	hormone-mediated signaling pathway	0.004339	0.07661	37
GO:0006643	membrane lipid metabolic process	0.004349	0.07661	61
GO:0008354	germ cell migration	0.004361	0.07661	7
GO:0048664	neuron fate determination	0.004361	0.07661	7
GO:0072172	mesonephric tubule formation	0.004361	0.07661	7
GO:0071331	cellular response to hexose stimulus	0.004382	0.07685	42
GO:0006029	proteoglycan metabolic process	0.004417	0.07716	35
GO:0030852	regulation of granulocyte differentiation	0.004421	0.07716	10
GO:0060231	mesenchymal to epithelial transition	0.004421	0.07716	10
GO:0010633	negative regulation of epithelial cell migration	0.004446	0.07741	21
GO:0050818	regulation of coagulation	0.004462	0.07741	33
GO:0071383	cellular response to steroid hormone stimulus	0.004463	0.07741	51
GO:0048814	regulation of dendrite morphogenesis	0.004464	0.07741	31
GO:1903522	regulation of blood circulation	0.004472	0.07743	82
GO:0017038	protein import	0.004528	0.07828	98
GO:0001655	urogenital system development	0.004618	0.0797	100
GO:0002042	cell migration involved in sprouting angiogenesis	0.004745	0.08156	15
GO:0010543	regulation of platelet activation	0.004745	0.08156	15
GO:0030198	extracellular matrix organization	0.004749	0.08156	116
GO:0048670	regulation of collateral sprouting	0.004756	0.08156	11
GO:0009749	response to glucose	0.004777	0.0818	60
GO:0010524	positive regulation of calcium ion transport into cytosol	0.004791	0.08191	20
GO:0051321	meiotic cell cycle	0.004799	0.08192	69
GO:0043534	blood vessel endothelial cell migration	0.004844	0.08256	28
GO:0044703	multi-organism reproductive process	0.004879	0.08291	266
GO:0070306	lens fiber cell differentiation	0.00488	0.08291	14
GO:0044092	negative regulation of molecular function	0.004899	0.08305	300
GO:0070193	synaptonemal complex organization	0.004916	0.08305	12
GO:0042634	regulation of hair cycle	0.004916	0.08305	12
GO:0035637	multicellular organismal signaling	0.004919	0.08305	44
GO:0048668	collateral sprouting	0.004946	0.08326	13
GO:0060351	cartilage development involved in endochondral bone morphogenesis	0.004946	0.08326	13
GO:0051336	regulation of hydrolase activity	0.005005	0.0841	334
GO:0051223	regulation of protein transport	0.005012	0.0841	215
GO:0001763	morphogenesis of a branching structure	0.005019	0.0841	71
GO:0009100	glycoprotein metabolic process	0.005099	0.08525	138
GO:0018212	peptidyl-tyrosine modification	0.005103	0.08525	101
GO:0071326	cellular response to monosaccharide stimulus	0.00513	0.08556	42
GO:0045599	negative regulation of fat cell differentiation	0.005148	0.0856	19
GO:0021517	ventral spinal cord development	0.005148	0.0856	19
GO:0043062	extracellular structure organization	0.005163	0.08571	116
GO:0050708	regulation of protein secretion	0.00535	0.08868	125
GO:0006812	cation transport	0.00537	0.08888	285
GO:0050773	regulation of dendrite development	0.005447	0.09002	46
GO:0071375	cellular response to peptide hormone stimulus	0.005507	0.09084	140
GO:2000737	negative regulation of stem cell differentiation	0.005513	0.09084	18
GO:0019216	regulation of lipid metabolic process	0.005637	0.09273	92
GO:0043542	endothelial cell migration	0.005645	0.09273	50
GO:2001053	regulation of mesenchymal cell apoptotic process	0.005698	0.09332	8
GO:0097152	mesenchymal cell apoptotic process	0.005698	0.09332	8
GO:0043086	negative regulation of catalytic activity	0.005719	0.09353	236
GO:0044711	single-organism biosynthetic process	0.005731	0.09358	452
GO:0050804	modulation of synaptic transmission	0.005806	0.09466	95
GO:0007010	cytoskeleton organization	0.005821	0.09473	296
GO:0010863	positive regulation of phospholipase C activity	0.005836	0.09473	26
GO:0055013	cardiac muscle cell development	0.005836	0.09473	26
GO:0006811	ion transport	0.005875	0.09521	405
GO:2000146	negative regulation of cell motility	0.005885	0.09524	68
GO:0098771	inorganic ion homeostasis	0.005983	0.09667	182
GO:0018108	peptidyl-tyrosine phosphorylation	0.006054	0.09768	100
GO:0055082	cellular chemical homeostasis	0.006122	0.09845	194
GO:0061178	regulation of insulin secretion involved in cellular response to glucose stimulus	0.006147	0.09845	23
GO:1900180	regulation of protein localization to nucleus	0.006163	0.09845	65
GO:0030853	negative regulation of granulocyte differentiation	0.006165	0.09845	6
GO:0048739	cardiac muscle fiber development	0.006165	0.09845	6
GO:0030917	midbrain-hindbrain boundary development	0.006165	0.09845	6
GO:0090220	chromosome localization to nuclear envelope involved in homologous chromosome segregation	0.006165	0.09845	6
GO:0051101	regulation of DNA binding	0.006273	0.09988	35
GO:0009746	response to hexose	0.006273	0.09988	61
GO: Cellular Component ID	Name	p-value	q-value FDR B&H	Hit Count in Query List
GO:0043005	neuron projection	2.185e-08	2.77e-05	333
GO:0097458	neuron part	1.988e-07	0.000126	409
GO:0036477	somatodendritic compartment	1.932e-06	0.0008166	246
GO:0044297	cell body	8.243e-06	0.001862	197
GO:0005887	integral component of plasma membrane	8.412e-06	0.001862	427
GO:0043025	neuronal cell body	8.809e-06	0.001862	178
GO:0070161	anchoring junction	1.21e-05	0.002191	152
GO:0031226	intrinsic component of plasma membrane	1.662e-05	0.002634	440
GO:0034705	potassium channel complex	2.099e-05	0.002957	38
GO:0005912	adherens junction	2.995e-05	0.003797	145
GO:0008076	voltage-gated potassium channel complex	4.029e-05	0.004645	37
GO:0034703	cation channel complex	4.716e-05	0.004805	62
GO:0005794	Golgi apparatus	4.927e-05	0.004805	397
GO:0030425	dendrite	6.924e-05	0.006165	167
GO:0030054	cell junction	7.293e-05	0.006165	320
GO:0030424	axon	0.0001115	0.008838	154
GO:0005667	transcription factor complex	0.0001322	0.009864	110
GO:0031012	extracellular matrix	0.0001954	0.01376	131
GO:0014069	postsynaptic density	0.0002283	0.01524	75
GO:0005925	focal adhesion	0.0005148	0.03264	116
GO:0045202	synapse	0.000594	0.03586	221
GO:0031594	neuromuscular junction	0.0006579	0.03792	25
GO:0005924	cell-substrate adherens junction	0.0008601	0.04742	116
GO:0098797	plasma membrane protein complex	0.001004	0.0529	147
GO:0000139	Golgi membrane	0.001043	0.0529	187	top 25
GO:0034663	endoplasmic reticulum chaperone complex	0.0013	0.06342	8
GO:0030055	cell-substrate junction	0.001401	0.06363	116
GO:0034702	ion channel complex	0.001405	0.06363	88
GO:0031965	nuclear membrane	0.001493	0.06529	85
GO:0031252	cell leading edge	0.001794	0.07584	110
GO:0044456	synapse part	0.002422	0.09828	175
GO:0005635	nuclear envelope	0.00248	0.09828	123
GO:0005578	proteinaceous extracellular matrix	0.002585	0.09932	108
GO:0098589	membrane region	0.00268	0.09997	320

## Sheet: DRG.SNI.promoter.peak.GO
GO: Molecular Function ID	Name	p-value	q-value FDR B&H	Hit Count in Query List
GO:0008092	cytoskeletal protein binding	1.786e-07	0.0005356	221
GO:0003779	actin binding	1.405e-06	0.002106	114
GO:0051015	actin filament binding	3.025e-05	0.02289	43
GO:0032403	protein complex binding	4.497e-05	0.02289	244
GO:0015267	channel activity	5.032e-05	0.02289	118
GO:0022803	passive transmembrane transporter activity	5.032e-05	0.02289	118
GO:0022843	voltage-gated cation channel activity	5.342e-05	0.02289	49
GO:0005509	calcium ion binding	0.0001019	0.0352	167
GO:0022891	substrate-specific transmembrane transporter activity	0.0001152	0.0352	211
GO:0022857	transmembrane transporter activity	0.0001174	0.0352	227
GO:0005215	transporter activity	0.0001334	0.03636	283
GO:0022836	gated channel activity	0.0001497	0.03652	88
GO:0022892	substrate-specific transporter activity	0.0001809	0.03652	245
GO:0005244	voltage-gated ion channel activity	0.0001827	0.03652	57
GO:0022832	voltage-gated channel activity	0.0001827	0.03652	57
GO:0022838	substrate-specific channel activity	0.0001997	0.03743	108
GO:0015075	ion transmembrane transporter activity	0.0002309	0.04073	194
GO:0044877	macromolecular complex binding	0.0003183	0.05303	343
GO:0035591	signaling adaptor activity	0.0003987	0.06293	27
GO:0005248	voltage-gated sodium channel activity	0.0004706	0.06825	11
GO:0008289	lipid binding	0.0004779	0.06825	162
GO:0000981	RNA polymerase II transcription factor activity, sequence-specific DNA binding	0.0005707	0.07501	154
GO:0005102	receptor binding	0.0005855	0.07501	341
GO:0005261	cation channel activity	0.0006003	0.07501	79
GO:0008083	growth factor activity	0.0006495	0.07791	48	top 25
GO:0005003	ephrin receptor activity	0.0008165	0.09069	10
GO:0004115	3',5'-cyclic-AMP phosphodiesterase activity	0.0008165	0.09069	10
GO: Biological Process ID	Name	p-value	q-value FDR B&H	Hit Count in Query List
GO:0009719	response to endogenous stimulus	9.088e-09	3.796e-05	414
GO:0048699	generation of neurons	9.472e-09	3.796e-05	417
GO:0022008	neurogenesis	1.108e-08	3.796e-05	435
GO:0015837	amine transport	1.678e-08	4.314e-05	42
GO:0051952	regulation of amine transport	2.184e-08	4.49e-05	40
GO:0009888	tissue development	5.007e-08	8.579e-05	448
GO:0030182	neuron differentiation	7.797e-08	0.0001071	385
GO:0060284	regulation of cell development	9.365e-08	0.0001071	241
GO:2000026	regulation of multicellular organismal development	9.379e-08	0.0001071	414
GO:0043269	regulation of ion transport	1.252e-07	0.0001286	174
GO:0051049	regulation of transport	1.376e-07	0.0001286	435
GO:0006811	ion transport	2.098e-07	0.0001798	374
GO:0071495	cellular response to endogenous stimulus	4.012e-07	0.0003173	312
GO:0007423	sensory organ development	7.662e-07	0.0004982	153
GO:0043010	camera-type eye development	7.84e-07	0.0004982	96
GO:0043270	positive regulation of ion transport	8.195e-07	0.0004982	84
GO:0007610	behavior	8.238e-07	0.0004982	210
GO:0030900	forebrain development	1.016e-06	0.0005676	111
GO:0001654	eye development	1.054e-06	0.0005676	107
GO:0009887	organ morphogenesis	1.104e-06	0.0005676	252
GO:0022603	regulation of anatomical structure morphogenesis	1.199e-06	0.0005871	245
GO:0040011	locomotion	1.369e-06	0.0006399	437
GO:0007167	enzyme linked receptor protein signaling pathway	1.527e-06	0.0006825	304
GO:0045595	regulation of cell differentiation	1.711e-06	0.0007332	380
GO:0023057	negative regulation of signaling	1.865e-06	0.0007671	298	top 25
GO:0000904	cell morphogenesis involved in differentiation	2.603e-06	0.0009967	268
GO:0044708	single-organism behavior	2.617e-06	0.0009967	130
GO:0007267	cell-cell signaling	2.941e-06	0.001046	306
GO:0048666	neuron development	2.951e-06	0.001046	318
GO:0015850	organic hydroxy compound transport	3.13e-06	0.001073	77
GO:0010648	negative regulation of cell communication	3.553e-06	0.001178	299
GO:0051174	regulation of phosphorus metabolic process	4.009e-06	0.001235	416
GO:0051955	regulation of amino acid transport	4.061e-06	0.001235	19
GO:0001525	angiogenesis	4.244e-06	0.001235	123
GO:0051094	positive regulation of developmental process	4.364e-06	0.001235	299
GO:0048729	tissue morphogenesis	4.376e-06	0.001235	173
GO:0019220	regulation of phosphate metabolic process	4.444e-06	0.001235	413
GO:0048168	regulation of neuronal synaptic plasticity	5.131e-06	0.001388	27
GO:0032989	cellular component morphogenesis	5.348e-06	0.001389	377
GO:0051240	positive regulation of multicellular organismal process	5.455e-06	0.001389	360
GO:0043279	response to alkaloid	5.539e-06	0.001389	48
GO:0048812	neuron projection morphogenesis	9.643e-06	0.00236	224
GO:0051954	positive regulation of amine transport	1.008e-05	0.002409	21
GO:0051960	regulation of nervous system development	1.102e-05	0.002574	208
GO:0006820	anion transport	1.27e-05	0.00287	156
GO:0031175	neuron projection development	1.29e-05	0.00287	282
GO:0048514	blood vessel morphogenesis	1.312e-05	0.00287	140
GO:0048598	embryonic morphogenesis	1.353e-05	0.002898	163
GO:0014048	regulation of glutamate secretion	1.396e-05	0.00293	13
GO:0009968	negative regulation of signal transduction	1.463e-05	0.003008	264
GO:0007420	brain development	1.558e-05	0.0031	176
GO:0016477	cell migration	1.568e-05	0.0031	295
GO:0060322	head development	1.727e-05	0.003349	186
GO:0051050	positive regulation of transport	1.765e-05	0.003361	242
GO:0007369	gastrulation	1.808e-05	0.00338	60
GO:0048646	anatomical structure formation involved in morphogenesis	1.848e-05	0.003392	292
GO:0015711	organic anion transport	1.923e-05	0.003453	118
GO:0050803	regulation of synapse structure or activity	1.993e-05	0.003453	77
GO:0061351	neural precursor cell proliferation	2.008e-05	0.003453	52
GO:0042592	homeostatic process	2.015e-05	0.003453	380
GO:0070848	response to growth factor	2.082e-05	0.003509	225
GO:0021537	telencephalon development	2.326e-05	0.003659	73
GO:0010647	positive regulation of cell communication	2.374e-05	0.003659	380
GO:0061061	muscle structure development	2.379e-05	0.003659	161
GO:0048870	cell motility	2.382e-05	0.003659	317
GO:0051674	localization of cell	2.382e-05	0.003659	317
GO:0071363	cellular response to growth factor stimulus	2.385e-05	0.003659	220
GO:0000902	cell morphogenesis	2.567e-05	0.00388	354
GO:0010243	response to organonitrogen compound	3.137e-05	0.004675	233
GO:0008015	blood circulation	3.287e-05	0.004828	129
GO:0042325	regulation of phosphorylation	3.415e-05	0.00491	356
GO:0061564	axon development	3.438e-05	0.00491	199
GO:0048667	cell morphogenesis involved in neuron differentiation	3.541e-05	0.004987	213
GO:0002088	lens development in camera-type eye	3.691e-05	0.005128	29
GO:0060429	epithelium development	3.746e-05	0.005136	279
GO:0060537	muscle tissue development	3.894e-05	0.005268	107
GO:0003013	circulatory system process	4.006e-05	0.005349	129
GO:0010563	negative regulation of phosphorus metabolic process	4.189e-05	0.005425	148
GO:0045936	negative regulation of phosphate metabolic process	4.189e-05	0.005425	148
GO:0023056	positive regulation of signaling	4.221e-05	0.005425	374
GO:0050767	regulation of neurogenesis	4.343e-05	0.005468	184
GO:0001944	vasculature development	4.361e-05	0.005468	164
GO:0006812	cation transport	4.633e-05	0.005662	254
GO:0006629	lipid metabolic process	4.666e-05	0.005662	311
GO:0010959	regulation of metal ion transport	4.766e-05	0.005662	99
GO:0006936	muscle contraction	4.823e-05	0.005662	92
GO:0072359	circulatory system development	4.894e-05	0.005662	241
GO:0072358	cardiovascular system development	4.894e-05	0.005662	241
GO:0007417	central nervous system development	4.901e-05	0.005662	225
GO:0090257	regulation of muscle system process	5.283e-05	0.006035	67
GO:0051130	positive regulation of cellular component organization	5.465e-05	0.006174	272
GO:0001568	blood vessel development	5.65e-05	0.006314	158
GO:0006937	regulation of muscle contraction	5.791e-05	0.006402	54
GO:0002009	morphogenesis of an epithelium	5.893e-05	0.006446	134
GO:0003012	muscle system process	6.002e-05	0.006454	109
GO:0007169	transmembrane receptor protein tyrosine kinase signaling pathway	6.027e-05	0.006454	225
GO:0015849	organic acid transport	6.34e-05	0.00672	89
GO:0071417	cellular response to organonitrogen compound	6.605e-05	0.006929	164
GO:0034220	ion transmembrane transport	7.079e-05	0.007352	227
GO:0055085	transmembrane transport	7.24e-05	0.007401	307
GO:0045937	positive regulation of phosphate metabolic process	7.343e-05	0.007401	279
GO:0010562	positive regulation of phosphorus metabolic process	7.343e-05	0.007401	279
GO:0046942	carboxylic acid transport	7.524e-05	0.00751	88
GO:1903793	positive regulation of anion transport	7.846e-05	0.007756	28
GO:0042475	odontogenesis of dentin-containing tooth	7.991e-05	0.007824	32
GO:0030001	metal ion transport	8.489e-05	0.008234	200
GO:0048878	chemical homeostasis	8.679e-05	0.008313	253
GO:0030534	adult behavior	8.733e-05	0.008313	51
GO:0007015	actin filament organization	9.153e-05	0.008633	91
GO:0007409	axonogenesis	0.0001019	0.009526	189
GO:0014706	striated muscle tissue development	0.0001037	0.009603	101
GO:0009725	response to hormone	0.0001058	0.009708	247
GO:0044070	regulation of anion transport	0.0001084	0.009864	49
GO:0007155	cell adhesion	0.000111	0.01001	335
GO:0022610	biological adhesion	0.0001175	0.0105	337
GO:0001501	skeletal system development	0.000121	0.01073	131
GO:0098655	cation transmembrane transport	0.0001268	0.01106	161
GO:0007517	muscle organ development	0.0001272	0.01106	103
GO:0050954	sensory perception of mechanical stimulus	0.0001281	0.01106	55
GO:0019725	cellular homeostasis	0.0001313	0.01125	201
GO:0042327	positive regulation of phosphorylation	0.0001325	0.01126	252
GO:0006096	glycolytic process	0.0001347	0.01135	28
GO:0014049	positive regulation of glutamate secretion	0.0001358	0.01135	8
GO:0007268	synaptic transmission	0.000138	0.01144	181
GO:0061572	actin filament bundle organization	0.0001433	0.01179	43
GO:0051017	actin filament bundle assembly	0.0001447	0.01181	42
GO:0009150	purine ribonucleotide metabolic process	0.0001483	0.01201	129
GO:0042044	fluid transport	0.0001501	0.01206	21
GO:0044057	regulation of system process	0.0001579	0.01258	131
GO:0009259	ribonucleotide metabolic process	0.0001627	0.01287	132
GO:0006757	ATP generation from ADP	0.0001746	0.0137	28
GO:0010817	regulation of hormone levels	0.0001772	0.0138	138
GO:0006163	purine nucleotide metabolic process	0.0001827	0.01412	133
GO:0009967	positive regulation of signal transduction	0.0001849	0.01418	331
GO:0032970	regulation of actin filament-based process	0.0001892	0.01441	92
GO:0042886	amide transport	0.0001913	0.01446	103
GO:0010720	positive regulation of cell development	0.0001933	0.0145	135
GO:0051270	regulation of cellular component movement	0.0001958	0.01459	195
GO:0019637	organophosphate metabolic process	0.0002107	0.01537	250
GO:0009891	positive regulation of biosynthetic process	0.0002137	0.01537	413
GO:0009179	purine ribonucleoside diphosphate metabolic process	0.000214	0.01537	34
GO:0006835	dicarboxylic acid transport	0.000214	0.01537	34
GO:0009135	purine nucleoside diphosphate metabolic process	0.000214	0.01537	34
GO:0042476	odontogenesis	0.0002152	0.01537	40
GO:0046365	monosaccharide catabolic process	0.0002202	0.01561	24
GO:0006357	regulation of transcription from RNA polymerase II promoter	0.000225	0.01585	408
GO:1901698	response to nitrogen compound	0.0002295	0.01605	245
GO:0045597	positive regulation of cell differentiation	0.0002344	0.01618	217
GO:0048585	negative regulation of response to stimulus	0.0002345	0.01618	321
GO:0031328	positive regulation of cellular biosynthetic process	0.0002363	0.0162	405
GO:1901699	cellular response to nitrogen compound	0.0002454	0.01671	172
GO:0014070	response to organic cyclic compound	0.0002491	0.01685	204
GO:0021692	cerebellar Purkinje cell layer morphogenesis	0.0002611	0.01755	10
GO:0002062	chondrocyte differentiation	0.0002645	0.01766	34
GO:1903522	regulation of blood circulation	0.0002674	0.01773	75
GO:0045944	positive regulation of transcription from RNA polymerase II promoter	0.0002737	0.01804	245
GO:0019320	hexose catabolic process	0.0002849	0.01859	21
GO:0051957	positive regulation of amino acid transport	0.0002858	0.01859	11
GO:0046903	secretion	0.0002913	0.01875	268
GO:0030029	actin filament-based process	0.0002933	0.01875	161
GO:0042127	regulation of cell proliferation	0.0002936	0.01875	359
GO:0001508	action potential	0.0003006	0.01908	42
GO:0019693	ribose phosphate metabolic process	0.0003284	0.02071	133
GO:0048167	regulation of synaptic plasticity	0.0003429	0.0215	49
GO:1900006	positive regulation of dendrite development	0.00035	0.02171	27
GO:0051216	cartilage development	0.0003506	0.02171	56
GO:0097305	response to alcohol	0.0003547	0.02184	92
GO:0051146	striated muscle cell differentiation	0.0003604	0.02206	76
GO:0021846	cell proliferation in forebrain	0.0003653	0.02212	15
GO:0060538	skeletal muscle organ development	0.0003658	0.02212	55
GO:0003015	heart process	0.0003681	0.02213	61
GO:0009791	post-embryonic development	0.00038	0.02224	39
GO:0050801	ion homeostasis	0.0003802	0.02224	173
GO:0097485	neuron projection guidance	0.0003803	0.02224	143
GO:0007411	axon guidance	0.0003803	0.02224	143
GO:0032890	regulation of organic acid transport	0.0003808	0.02224	24
GO:0001932	regulation of protein phosphorylation	0.0003881	0.02254	326
GO:0001763	morphogenesis of a branching structure	0.0003931	0.02257	65
GO:1901135	carbohydrate derivative metabolic process	0.0003932	0.02257	297
GO:0048013	ephrin receptor signaling pathway	0.0003952	0.02257	32
GO:0009790	embryo development	0.0004018	0.02278	253
GO:0050804	modulation of synaptic transmission	0.0004033	0.02278	86
GO:0048511	rhythmic process	0.0004102	0.023	93
GO:0045664	regulation of neuron differentiation	0.0004117	0.023	151
GO:1901700	response to oxygen-containing compound	0.0004242	0.02357	365
GO:0031032	actomyosin structure organization	0.0004296	0.02374	47
GO:0030003	cellular cation homeostasis	0.0004321	0.02376	138
GO:0070633	transepithelial transport	0.0004406	0.02409	9
GO:0001933	negative regulation of protein phosphorylation	0.0004455	0.02423	105
GO:0050808	synapse organization	0.0004556	0.02465	67
GO:0048545	response to steroid hormone	0.0004651	0.02503	109
GO:0044255	cellular lipid metabolic process	0.0004697	0.02504	239
GO:0046031	ADP metabolic process	0.00047	0.02504	29
GO:0019216	regulation of lipid metabolic process	0.0004765	0.02511	83
GO:0061138	morphogenesis of a branching epithelium	0.0004784	0.02511	61
GO:0055082	cellular chemical homeostasis	0.0004804	0.02511	170
GO:0098602	single organism cell adhesion	0.0004811	0.02511	193
GO:0007043	cell-cell junction assembly	0.0004866	0.02526	33
GO:0007605	sensory perception of sound	0.0005016	0.02581	47
GO:0060047	heart contraction	0.0005021	0.02581	60
GO:0051924	regulation of calcium ion transport	0.0005045	0.02581	65
GO:0034330	cell junction organization	0.0005279	0.02669	71
GO:0051494	negative regulation of cytoskeleton organization	0.0005296	0.02669	40
GO:0006720	isoprenoid metabolic process	0.0005296	0.02669	40
GO:1903530	regulation of secretion by cell	0.0005362	0.02689	168
GO:0048732	gland development	0.000555	0.0277	118
GO:0021700	developmental maturation	0.0005613	0.02788	72
GO:0051173	positive regulation of nitrogen compound metabolic process	0.0005667	0.02794	404
GO:0001655	urogenital system development	0.000568	0.02794	89
GO:0009185	ribonucleoside diphosphate metabolic process	0.0005884	0.02881	34
GO:0034762	regulation of transmembrane transport	0.0005992	0.0292	103
GO:0045935	positive regulation of nucleobase-containing compound metabolic process	0.0006155	0.02985	384
GO:0034765	regulation of ion transmembrane transport	0.0006277	0.03016	99
GO:0007631	feeding behavior	0.0006277	0.03016	40
GO:0008016	regulation of heart contraction	0.0006358	0.0304	52
GO:0033993	response to lipid	0.0006508	0.03097	199
GO:0072521	purine-containing compound metabolic process	0.000658	0.03099	140
GO:0006873	cellular ion homeostasis	0.000658	0.03099	140
GO:0043551	regulation of phosphatidylinositol 3-kinase activity	0.0006652	0.03099	18
GO:0010628	positive regulation of gene expression	0.0006653	0.03099	388
GO:0001822	kidney development	0.0006661	0.03099	75
GO:0032350	regulation of hormone metabolic process	0.0006722	0.03099	16
GO:0010470	regulation of gastrulation	0.0006722	0.03099	16
GO:0048562	embryonic organ morphogenesis	0.0006815	0.03128	84
GO:0048469	cell maturation	0.0007239	0.03295	49
GO:0001523	retinoid metabolic process	0.0007275	0.03295	30
GO:0060359	response to ammonium ion	0.0007275	0.03295	30
GO:0007010	cytoskeleton organization	0.0007309	0.03296	254
GO:0090287	regulation of cellular response to growth factor stimulus	0.0007392	0.03299	69
GO:0048537	mucosal-associated lymphoid tissue development	0.0007413	0.03299	8
GO:0048541	Peyer's patch development	0.0007413	0.03299	8
GO:0042220	response to cocaine	0.0007511	0.03328	19
GO:0015833	peptide transport	0.0007614	0.0336	94
GO:1900542	regulation of purine nucleotide metabolic process	0.0007914	0.03477	61
GO:0045216	cell-cell junction organization	0.0008053	0.03523	63
GO:0030902	hindbrain development	0.0008193	0.03569	46
GO:0072498	embryonic skeletal joint development	0.0008412	0.03649	9
GO:0043627	response to estrogen	0.0008554	0.03695	57
GO:0007588	excretion	0.0008766	0.03748	27
GO:0046939	nucleotide phosphorylation	0.0008786	0.03748	32
GO:0048144	fibroblast proliferation	0.0008786	0.03748	32
GO:1903508	positive regulation of nucleic acid-templated transcription	0.0009024	0.03818	326
GO:0045893	positive regulation of transcription, DNA-templated	0.0009024	0.03818	326
GO:0006865	amino acid transport	0.0009096	0.03833	47
GO:0042326	negative regulation of phosphorylation	0.0009461	0.0397	113
GO:0050773	regulation of dendrite development	0.0009553	0.03992	42
GO:0040012	regulation of locomotion	0.000969	0.04033	188
GO:0006874	cellular calcium ion homeostasis	0.0009846	0.04075	99
GO:0055074	calcium ion homeostasis	0.0009869	0.04075	102
GO:0002790	peptide secretion	0.001	0.04112	79
GO:0072001	renal system development	0.001058	0.04335	78
GO:0044712	single-organism catabolic process	0.001071	0.04338	265
GO:0009628	response to abiotic stimulus	0.001074	0.04338	267
GO:0048145	regulation of fibroblast proliferation	0.001074	0.04338	31
GO:0006140	regulation of nucleotide metabolic process	0.001076	0.04338	62
GO:0002448	mast cell mediated immunity	0.001087	0.04365	20
GO:0009187	cyclic nucleotide metabolic process	0.001099	0.04397	57
GO:0030072	peptide hormone secretion	0.00112	0.04462	77
GO:0035860	glial cell-derived neurotrophic factor receptor signaling pathway	0.001132	0.04478	5
GO:0035733	hepatic stellate cell activation	0.001132	0.04478	5
GO:0055080	cation homeostasis	0.001153	0.04544	154
GO:0030030	cell projection organization	0.001185	0.04651	352
GO:0021533	cell differentiation in hindbrain	0.001194	0.04666	12
GO:1902680	positive regulation of RNA biosynthetic process	0.001227	0.04777	330
GO:0098660	inorganic ion transmembrane transport	0.001261	0.04879	156
GO:0055002	striated muscle cell development	0.001262	0.04879	46
GO:0061326	renal tubule development	0.001274	0.04901	32
GO:0048593	camera-type eye morphogenesis	0.001286	0.04901	38
GO:1901880	negative regulation of protein depolymerization	0.001293	0.04901	24
GO:0010557	positive regulation of macromolecule biosynthetic process	0.001293	0.04901	370
GO:0072080	nephron tubule development	0.001296	0.04901	31
GO:0032374	regulation of cholesterol transport	0.001306	0.04901	16
GO:0032371	regulation of sterol transport	0.001306	0.04901	16
GO:0019098	reproductive behavior	0.001306	0.04901	16
GO:0006165	nucleoside diphosphate phosphorylation	0.001314	0.04911	30
GO:0086002	cardiac muscle cell action potential involved in contraction	0.001319	0.04915	14
GO:0046717	acid secretion	0.001329	0.04933	37
GO:0098609	cell-cell adhesion	0.001341	0.04959	214
GO:0097285	cell-type specific apoptotic process	0.001393	0.05132	124
GO:0006468	protein phosphorylation	0.001433	0.05256	405
GO:0001934	positive regulation of protein phosphorylation	0.001437	0.05256	235
GO:0001553	luteinization	0.001448	0.05256	8
GO:0006090	pyruvate metabolic process	0.001452	0.05256	34
GO:0006753	nucleoside phosphate metabolic process	0.001452	0.05256	157
GO:0035239	tube morphogenesis	0.001467	0.05285	101
GO:0006833	water transport	0.00147	0.05285	17
GO:0015672	monovalent inorganic cation transport	0.001485	0.05319	142
GO:0061448	connective tissue development	0.001511	0.05395	68
GO:0001667	ameboidal-type cell migration	0.001535	0.05449	85
GO:2000489	regulation of hepatic stellate cell activation	0.001541	0.05449	4
GO:0016337	single organismal cell-cell adhesion	0.001542	0.05449	178
GO:0006942	regulation of striated muscle contraction	0.001556	0.05477	31
GO:0032355	response to estradiol	0.001561	0.05477	37
GO:0051705	multi-organism behavior	0.001584	0.05526	30
GO:1903725	regulation of phospholipid metabolic process	0.001586	0.05526	23
GO:0002444	myeloid leukocyte mediated immunity	0.001607	0.05575	29
GO:0071320	cellular response to cAMP	0.00161	0.05575	18
GO:0098771	inorganic ion homeostasis	0.001634	0.05636	156
GO:0050953	sensory perception of light stimulus	0.001684	0.05782	58
GO:0051480	regulation of cytosolic calcium ion concentration	0.001694	0.05782	75
GO:0072507	divalent inorganic cation homeostasis	0.001695	0.05782	107
GO:0034329	cell junction assembly	0.001698	0.05782	62
GO:0055086	nucleobase-containing small molecule metabolic process	0.001725	0.05852	169
GO:0006875	cellular metal ion homeostasis	0.001763	0.05893	125
GO:0032844	regulation of homeostatic process	0.00177	0.05893	109
GO:0072503	cellular divalent inorganic cation homeostasis	0.001773	0.05893	102
GO:0007519	skeletal muscle tissue development	0.001779	0.05893	50
GO:0086091	regulation of heart rate by cardiac conduction	0.001788	0.05893	12
GO:0061037	negative regulation of cartilage development	0.001788	0.05893	12
GO:0006735	NADH regeneration	0.001788	0.05893	12
GO:0061621	canonical glycolysis	0.001788	0.05893	12
GO:0061718	glucose catabolic process to pyruvate	0.001788	0.05893	12
GO:0001706	endoderm formation	0.00182	0.05979	20
GO:0009132	nucleoside diphosphate metabolic process	0.001827	0.05982	37
GO:0050769	positive regulation of neurogenesis	0.001834	0.05982	107
GO:0042391	regulation of membrane potential	0.001854	0.05982	94
GO:0051254	positive regulation of RNA metabolic process	0.001859	0.05982	336
GO:0040007	growth	0.001859	0.05982	237
GO:0006007	glucose catabolic process	0.001864	0.05982	14
GO:0048169	regulation of long-term neuronal synaptic plasticity	0.001864	0.05982	14
GO:0090596	sensory organ morphogenesis	0.001868	0.05982	75
GO:0007626	locomotory behavior	0.001896	0.06052	60
GO:0016101	diterpenoid metabolic process	0.001901	0.06052	30
GO:0050885	neuromuscular process controlling balance	0.001946	0.06174	22
GO:0007178	transmembrane receptor protein serine/threonine kinase signaling pathway	0.001966	0.06196	90
GO:0035637	multicellular organismal signaling	0.001968	0.06196	39
GO:1901701	cellular response to oxygen-containing compound	0.001971	0.06196	243
GO:0006813	potassium ion transport	0.002004	0.06281	59
GO:0034384	high-density lipoprotein particle clearance	0.002053	0.06414	6
GO:0071705	nitrogen compound transport	0.002135	0.0665	195
GO:0044705	multi-organism reproductive behavior	0.002144	0.0666	15
GO:0009117	nucleotide metabolic process	0.002196	0.06782	154
GO:0030036	actin cytoskeleton organization	0.002206	0.06782	136
GO:0051953	negative regulation of amine transport	0.002211	0.06782	13
GO:0061615	glycolytic process through fructose-6-phosphate	0.002211	0.06782	13
GO:0043550	regulation of lipid kinase activity	0.00223	0.06782	19
GO:0014047	glutamate secretion	0.00223	0.06782	19
GO:0098662	inorganic cation transmembrane transport	0.002232	0.06782	137
GO:0048592	eye morphogenesis	0.002236	0.06782	48
GO:0008344	adult locomotory behavior	0.002272	0.06869	30
GO:0051046	regulation of secretion	0.002278	0.06869	175
GO:0060048	cardiac muscle contraction	0.002299	0.0691	35
GO:0006638	neutral lipid metabolic process	0.002353	0.07044	47
GO:0043434	response to peptide hormone	0.002362	0.07044	142
GO:1904030	negative regulation of cyclin-dependent protein kinase activity	0.00237	0.07044	28
GO:0060341	regulation of cellular localization	0.002371	0.07044	289
GO:0090066	regulation of anatomical structure size	0.002438	0.07224	123
GO:0043242	negative regulation of protein complex disassembly	0.002465	0.07262	24
GO:0030301	cholesterol transport	0.002465	0.07262	24
GO:0006816	calcium ion transport	0.0025	0.07308	96
GO:0014819	regulation of skeletal muscle contraction	0.0025	0.07308	7
GO:0051962	positive regulation of nervous system development	0.002502	0.07308	120
GO:0002791	regulation of peptide secretion	0.002564	0.07466	66
GO:0071229	cellular response to acid chemical	0.002583	0.07502	50
GO:0045992	negative regulation of embryonic development	0.002606	0.07547	12
GO:0051235	maintenance of location	0.002636	0.07583	74
GO:0032990	cell part morphogenesis	0.002639	0.07583	262
GO:0048858	cell projection morphogenesis	0.00264	0.07583	258
GO:0050905	neuromuscular process	0.002685	0.0769	35
GO:0021549	cerebellum development	0.002702	0.07718	30
GO:0071560	cellular response to transforming growth factor beta stimulus	0.002714	0.0773	65
GO:0006641	triglyceride metabolic process	0.002735	0.07737	44
GO:0032940	secretion by cell	0.002735	0.07737	232
GO:0006897	endocytosis	0.002739	0.07737	151
GO:0007492	endoderm development	0.002841	0.08002	28
GO:1903115	regulation of actin filament-based movement	0.00285	0.08005	19
GO:0046058	cAMP metabolic process	0.002959	0.0829	45
GO:0042330	taxis	0.002974	0.08308	198
GO:0015918	sterol transport	0.003017	0.08405	24
GO:0060675	ureteric bud morphogenesis	0.003028	0.08412	23
GO:0007204	positive regulation of cytosolic calcium ion concentration	0.003079	0.08507	68
GO:0090087	regulation of peptide transport	0.003098	0.08507	76
GO:0045185	maintenance of protein location	0.003101	0.08507	31
GO:0016358	dendrite development	0.003103	0.08507	59
GO:0009743	response to carbohydrate	0.003103	0.08507	59
GO:0030835	negative regulation of actin filament depolymerization	0.003148	0.08609	16
GO:0044089	positive regulation of cellular component biogenesis	0.003189	0.08696	100
GO:0051899	membrane depolarization	0.003201	0.08706	30
GO:0046879	hormone secretion	0.003252	0.08821	90
GO:0006941	striated muscle contraction	0.003275	0.08854	43
GO:2000145	regulation of cell motility	0.003281	0.08854	169
GO:0007601	visual perception	0.003301	0.08866	56
GO:0051402	neuron apoptotic process	0.003318	0.08866	65
GO:0042045	epithelial fluid transport	0.00332	0.08866	5
GO:0097242	beta-amyloid clearance	0.00332	0.08866	5
GO:0000122	negative regulation of transcription from RNA polymerase II promoter	0.00341	0.09083	177
GO:0009991	response to extracellular stimulus	0.003435	0.09125	123
GO:0032270	positive regulation of cellular protein metabolic process	0.003471	0.09197	328
GO:0007179	transforming growth factor beta receptor signaling pathway	0.003492	0.09205	55
GO:0009582	detection of abiotic stimulus	0.003492	0.09205	55
GO:0010975	regulation of neuron projection development	0.003529	0.0928	110
GO:0072028	nephron morphogenesis	0.003551	0.09313	26
GO:0006639	acylglycerol metabolic process	0.003607	0.09436	46
GO:0045834	positive regulation of lipid metabolic process	0.00362	0.09447	41
GO:0071559	response to transforming growth factor beta	0.003661	0.09529	65
GO:0050796	regulation of insulin secretion	0.003678	0.09546	56
GO:0033057	multicellular organismal reproductive behavior	0.003703	0.09546	12
GO:0045879	negative regulation of smoothened signaling pathway	0.003703	0.09546	12
GO:0072171	mesonephric tubule morphogenesis	0.003705	0.09546	23
GO:1900543	negative regulation of purine nucleotide metabolic process	0.003721	0.0955	22
GO:0007188	adenylate cyclase-modulating G-protein coupled receptor signaling pathway	0.003725	0.0955	43
GO:0044282	small molecule catabolic process	0.003734	0.0955	89
GO:0055065	metal ion homeostasis	0.003771	0.09621	138
GO:0032870	cellular response to hormone stimulus	0.003804	0.0968	165
GO:0032892	positive regulation of organic acid transport	0.003846	0.09692	15
GO:0030803	negative regulation of cyclic nucleotide biosynthetic process	0.003846	0.09692	15
GO:0048568	embryonic organ development	0.003846	0.09692	111
GO:0046486	glycerolipid metabolic process	0.003846	0.09692	94
GO:0090276	regulation of peptide hormone secretion	0.003879	0.09751	64
GO:0031399	regulation of protein modification process	0.003903	0.09786	394
GO:0035270	endocrine system development	0.003921	0.09794	42
GO:1903532	positive regulation of secretion by cell	0.003925	0.09794	95
GO:0090407	organophosphate biosynthetic process	0.003977	0.09901	137
GO:0009914	hormone transport	0.003989	0.09905	92
GO:0032956	regulation of actin cytoskeleton organization	0.004036	0.09998	73
GO: Cellular Component ID	Name	p-value	q-value FDR B&H	Hit Count in Query List
GO:0098589	membrane region	1.023e-11	1.215e-08	320
GO:0097458	neuron part	2.695e-11	1.601e-08	365
GO:0098590	plasma membrane region	1.917e-10	7.46e-08	266
GO:0045202	synapse	2.512e-10	7.46e-08	219
GO:0043005	neuron projection	1.913e-09	4.546e-07	286
GO:0030054	cell junction	5.777e-09	1.144e-06	293
GO:0030425	dendrite	4.056e-08	6.884e-06	156
GO:0044463	cell projection part	8.307e-08	1.234e-05	267
GO:0098797	plasma membrane protein complex	1.098e-07	1.428e-05	143
GO:0044297	cell body	1.316e-07	1.428e-05	175
GO:0031226	intrinsic component of plasma membrane	1.322e-07	1.428e-05	382
GO:0036477	somatodendritic compartment	1.514e-07	1.499e-05	213
GO:0005887	integral component of plasma membrane	1.835e-07	1.677e-05	368
GO:0043025	neuronal cell body	5.92e-07	5.023e-05	156
GO:0030424	axon	1.5e-06	0.0001188	139
GO:0034702	ion channel complex	2.111e-06	0.0001567	86
GO:0016324	apical plasma membrane	2.614e-06	0.0001827	94
GO:1990351	transporter complex	5.978e-06	0.0003945	94
GO:0045177	apical part of cell	8.035e-06	0.0005024	113
GO:1902495	transmembrane transporter complex	8.687e-06	0.000516	92
GO:0014069	postsynaptic density	9.229e-06	0.0005221	69
GO:0098794	postsynapse	1.351e-05	0.0007297	112
GO:0044456	synapse part	1.492e-05	0.0007708	160
GO:0031253	cell projection membrane	8.035e-05	0.003977	88
GO:0005903	brush border	9.777e-05	0.004646	41	top 25
GO:0034703	cation channel complex	0.0001228	0.005611	52
GO:0005911	cell-cell junction	0.0001562	0.006873	105
GO:0015629	actin cytoskeleton	0.0001722	0.007308	117
GO:0042734	presynaptic membrane	0.0001926	0.007696	26
GO:0033267	axon part	0.0001943	0.007696	73
GO:0097060	synaptic membrane	0.0002334	0.008943	76
GO:0098862	cluster of actin-based cell projections	0.0002511	0.009324	50
GO:0043204	perikaryon	0.0003666	0.0132	40
GO:0030426	growth cone	0.0003957	0.01383	50
GO:0030427	site of polarized growth	0.0004363	0.01481	51
GO:0016328	lateral plasma membrane	0.0004917	0.01623	20
GO:0005578	proteinaceous extracellular matrix	0.0006728	0.0216	94
GO:0045121	membrane raft	0.0009564	0.02836	84
GO:0098857	membrane microdomain	0.0009564	0.02836	84
GO:0030016	myofibril	0.0009743	0.02836	58
GO:0097481	neuronal postsynaptic density	0.001003	0.02836	24
GO:0044291	cell-cell contact zone	0.001003	0.02836	24
GO:0044432	endoplasmic reticulum part	0.001182	0.03267	246
GO:0031012	extracellular matrix	0.001255	0.03388	106
GO:0001518	voltage-gated sodium channel complex	0.001284	0.03389	8
GO:0043679	axon terminus	0.001454	0.03755	49
GO:0031594	neuromuscular junction	0.001506	0.03807	21
GO:0001772	immunological synapse	0.001563	0.03852	14
GO:0070161	anchoring junction	0.001601	0.03852	117
GO:0043197	dendritic spine	0.00163	0.03852	42
GO:0098802	plasma membrane receptor complex	0.001654	0.03852	49
GO:0042175	nuclear outer membrane-endoplasmic reticulum membrane network	0.002093	0.04782	210
GO:0044309	neuron spine	0.002154	0.04829	42
GO:0044295	axonal growth cone	0.002231	0.04898	12
GO:0043235	receptor complex	0.002268	0.04898	82
GO:0005912	adherens junction	0.002342	0.04969	112
GO:0098858	actin-based cell projection	0.0024	0.05002	51
GO:0098796	membrane protein complex	0.002456	0.0503	229
GO:0043292	contractile fiber	0.002556	0.05146	59
GO:0005789	endoplasmic reticulum membrane	0.002724	0.05394	205
GO:0030017	sarcomere	0.003031	0.05899	51
GO:0016323	basolateral plasma membrane	0.003079	0.05899	61
GO:0009986	cell surface	0.0036	0.0678	190
GO:0008328	ionotropic glutamate receptor complex	0.003652	0.0678	18
GO:0034399	nuclear periphery	0.003737	0.0683	37
GO:0005581	collagen trimer	0.003831	0.06896	27
GO:0044449	contractile fiber part	0.003907	0.06927	54
GO:0044306	neuron projection terminus	0.004047	0.07066	50
GO:0005916	fascia adherens	0.004104	0.07066	7
GO:0014704	intercalated disc	0.004616	0.07834	19
GO:0005921	gap junction	0.004908	0.08212	13
GO:0043195	terminal bouton	0.005157	0.0851	31
GO:0031526	brush border membrane	0.005635	0.09171	20
GO:0034706	sodium channel complex	0.006181	0.09899	8
GO:0019898	extrinsic component of membrane	0.006323	0.09899	66
GO:0005783	endoplasmic reticulum	0.006333	0.09899	343
