# Supplementary material for: Genome-wide redistribution of MeCP2 in dorsal root ganglia after peripheral nerve injury
Source: Epigenetics Chromatin. 2016 Jun 7;9:23. doi: 10.1186/s13072-016-0073-5 (PMC4897807; doi:10.1186/s13072-016-0073-5)
Supplement: Supplementary file 2 — 10.1186/s13072-016-0073-5 Complete ChIP-seq data. [file 13072_2016_73_MOESM2_ESM.xlsx]

## Sheet: Enriched Promoters
Nearest Refseq	Nearest Ensembl	Gene Name	Gene Alias	Gene Description	Gene Type	DRG.sham.pool.IP Tag Count in given bp (2178607.0 Total, normalization factor = 4.59, effective total = 10000000)	DRG.SNI.pool.IP Tag Count in given bp (2982156.0 Total, normalization factor = 3.35, effective total = 10000000)	sham Tag Count	SNI Tag Count	RelativeLength (TSS+/-2kb)	sham Enrichment	SNI enrichment	log2 FC	SP	SE	z-score	p-value
NM_021478	ENSMUSG00000037446	Tulp1	Tulp1l	tubby like protein 1	protein-coding	0	100.6	0	30	1.4651e-06	0	6.86631	5	5.81309e-06	2.14884e-06	-4.68151	2.84766e-06
NM_027398	ENSMUSG00000053519	Kcnip1	KCHIP1|Kchip1.2	Kv channel-interacting protein 1	protein-coding	0	63.71	0	19	1.4651e-06	0	4.34867	5	3.68163e-06	1.7101e-06	-3.72565	0.000194814
NM_170757	ENSMUSG00000035173	Ccdc186	1810028B20Rik|A630007B06Rik|AI159700|Otg1	coiled-coil domain containing 186	protein-coding	0	53.65	0	16	1.4651e-06	0	3.66203	5	3.10032e-06	1.5693e-06	-3.41889	0.000628775
NM_001034898	ENSMUSG00000067571	Ms4a15	E530011F12Rik|Gm1286	membrane-spanning 4-domains, subfamily A, member 15	protein-coding	0	83.83	0	25	1.4651e-06	0	5.72193	5	4.84424e-06	1.96162e-06	-4.27361	1.9233e-05
NR_033168		Snora28	MBI-13	small nucleolar RNA, H/ACA box 28	snoRNA	0	87.19	0	26	1.4651e-06	0	5.95081	5	5.03801e-06	2.00046e-06	-4.35825	1.31107e-05
NM_001113379	ENSMUSG00000090958	Lrrc32	AI426318|D11S833Eh|D7H11S833E|EG434215|Garp	leucine rich repeat containing 32	protein-coding	0	83.83	0	25	1.4651e-06	0	5.72193	5	4.84424e-06	1.96162e-06	-4.27361	1.9233e-05
NM_011305	ENSMUSG00000015846	Rxra	9530071D11Rik|Nr2b1|RXRalpha1	retinoid X receptor alpha	protein-coding	0	50.3	0	15	1.4651e-06	0	3.43316	5	2.90655e-06	1.51946e-06	-3.31032	0.00093188
NM_018820	ENSMUSG00000008384	Sertad1	1110032C13Rik|AV000455|AW456625|Sei-1|Sei1|TRIP-Br1	SERTA domain containing 1	protein-coding	0	57.01	0	17	1.4651e-06	0	3.89091	5	3.29409e-06	1.61759e-06	-3.52411	0.000424908
NM_001011525	ENSMUSG00000057464	Olfr1415	MOR103-12	olfactory receptor 1415	protein-coding	0	53.65	0	16	1.4651e-06	0	3.66203	5	3.10032e-06	1.5693e-06	-3.41889	0.000628775
NM_133759	ENSMUSG00000071661	Zbtb3	4930563M09Rik	zinc finger and BTB domain containing 3	protein-coding	0	83.83	0	25	1.4651e-06	0	5.72193	5	4.84424e-06	1.96162e-06	-4.27361	1.9233e-05
NM_010862	ENSMUSG00000042678	Myo15	Myo15a|sh-2|sh2	myosin XV	protein-coding	0	57.01	0	17	1.4651e-06	0	3.89091	5	3.29409e-06	1.61759e-06	-3.52411	0.000424908
NM_007759	ENSMUSG00000004885	Crabp2	AI893628|Crabp-2|CrabpII	cellular retinoic acid binding protein II	protein-coding	0	67.07	0	20	1.4651e-06	0	4.57754	5	3.8754e-06	1.75452e-06	-3.82243	0.00013214
NM_054050	ENSMUSG00000039844	Rapgef1	4932418O06Rik|C3G|Grf2	Rap guanine nucleotide exchange factor (GEF) 1	protein-coding	0	67.07	0	20	1.4651e-06	0	4.57754	5	3.8754e-06	1.75452e-06	-3.82243	0.00013214
NM_027900	ENSMUSG00000025404	R3hdm2	1300003K24Rik|AU041262|mKIAA1002	R3H domain containing 2	protein-coding	0	57.01	0	17	1.4651e-06	0	3.89091	5	3.29409e-06	1.61759e-06	-3.52411	0.000424908
NR_040318	ENSMUSG00000073236	2500004C02Rik	-	RIKEN cDNA 2500004C02 gene	ncRNA	0	63.71	0	19	1.4651e-06	0	4.34867	5	3.68163e-06	1.7101e-06	-3.72565	0.000194814
NM_009743	ENSMUSG00000007659	Bcl2l1	Bcl(X)L|Bcl-XL|Bcl2l|BclX|bcl-x|bcl2-L-1	BCL2-like 1	protein-coding	0	63.71	0	19	1.4651e-06	0	4.34867	5	3.68163e-06	1.7101e-06	-3.72565	0.000194814
NM_027939	ENSMUSG00000027973	1700006A11Rik	-	RIKEN cDNA 1700006A11 gene	protein-coding	0	50.3	0	15	1.4651e-06	0	3.43316	5	2.90655e-06	1.51946e-06	-3.31032	0.00093188
NM_010329	ENSMUSG00000028583	Pdpn	Gp38|OTS-8|RANDAM-2|T1-alpha|T1a|T1alpha	podoplanin	protein-coding	0	50.3	0	15	1.4651e-06	0	3.43316	5	2.90655e-06	1.51946e-06	-3.31032	0.00093188
NR_045910		1700031P21Rik	-	RIKEN cDNA 1700031P21 gene	ncRNA	0	53.65	0	16	1.4651e-06	0	3.66203	5	3.10032e-06	1.5693e-06	-3.41889	0.000628775
NM_021792	ENSMUSG00000054072	Iigp1	2900074L10Rik|AI046432|AW111922|Ifgga1|Iigp|Irga6	interferon inducible GTPase 1	protein-coding	0	53.65	0	16	1.4651e-06	0	3.66203	5	3.10032e-06	1.5693e-06	-3.41889	0.000628775
NM_007586	ENSMUSG00000003657	Calb2	CR	calbindin 2	protein-coding	0	53.65	0	16	1.4651e-06	0	3.66203	5	3.10032e-06	1.5693e-06	-3.41889	0.000628775
NR_106082	miRBase:MI0023718	Mir7223	mmu-mir-7223	microRNA mir-7223	ncRNA	0	53.65	0	16	1.4651e-06	0	3.66203	5	3.10032e-06	1.5693e-06	-3.41889	0.000628775
NR_045419		A530050N04Rik	-	RIKEN cDNA A530050N04 gene	ncRNA	0	77.13	0	23	1.4651e-06	0	5.26417	5	4.45671e-06	1.88152e-06	-4.09911	4.14749e-05
NM_001033548	ENSMUSG00000055809	Dnaaf3	6030429G01Rik|b2b1739Clo	dynein, axonemal assembly factor 3	protein-coding	0	53.65	0	16	1.4651e-06	0	3.66203	5	3.10032e-06	1.5693e-06	-3.41889	0.000628775
NM_029102	ENSMUSG00000020251	Glt8d2	1110021D20Rik	glycosyltransferase 8 domain containing 2	protein-coding	0	63.71	0	19	1.4651e-06	0	4.34867	5	3.68163e-06	1.7101e-06	-3.72565	0.000194814
NM_025348	ENSMUSG00000035674	Ndufa3	1010001M12Rik|1700022J01Rik	NADH dehydrogenase (ubiquinone) 1 alpha subcomplex, 3	protein-coding	0	67.07	0	20	1.4651e-06	0	4.57754	5	3.8754e-06	1.75452e-06	-3.82243	0.00013214
NM_001039041	ENSMUSG00000057223	Gm6578	EG625347	mitochondrial ribosomal protein L32 pseudogene	pseudo	0	70.42	0	21	1.4651e-06	0	4.80642	5	4.06917e-06	1.79785e-06	-3.91683	8.97207e-05
NM_013864	ENSMUSG00000004558	Ndrg2	AI182517|AU040374|Ndr2|SYLD	N-myc downstream regulated gene 2	protein-coding	0	53.65	0	16	1.4651e-06	0	3.66203	5	3.10032e-06	1.5693e-06	-3.41889	0.000628775
NM_027409	ENSMUSG00000023074	Mospd1	1810018L05Rik	motile sperm domain containing 1	protein-coding	0	57.01	0	17	1.4651e-06	0	3.89091	5	3.29409e-06	1.61759e-06	-3.52411	0.000424908
NM_144854	ENSMUSG00000025610	Map3k7cl	C21orf7|ORF63|Tak1l	Map3k7 C-terminal like	protein-coding	0	63.71	0	19	1.4651e-06	0	4.34867	5	3.68163e-06	1.7101e-06	-3.72565	0.000194814
NM_199466	ENSMUSG00000032624	Eml4	4930443C24Rik|AI644019	echinoderm microtubule associated protein like 4	protein-coding	0	50.3	0	15	1.4651e-06	0	3.43316	5	2.90655e-06	1.51946e-06	-3.31032	0.00093188
NM_175543	ENSMUSG00000017639	Rab11fip4	A730072L08Rik|RAB11-FIP4|mKIAA1821	RAB11 family interacting protein 4 (class II)	protein-coding	0	50.3	0	15	1.4651e-06	0	3.43316	5	2.90655e-06	1.51946e-06	-3.31032	0.00093188
NM_030166		Galnt15	4631401E18Rik|Galntl2|mpp-GalNAc-T15	UDP-N-acetyl-alpha-D-galactosamine:polypeptide N-acetylgalactosaminyltransferase 15	protein-coding	0	77.13	0	23	1.4651e-06	0	5.26417	5	4.45671e-06	1.88152e-06	-4.09911	4.14749e-05
NM_001039501	ENSMUSG00000070529	Wfdc10	Gm120|OTTMUSG00000016289	WAP four-disulfide core domain 10	protein-coding	0	57.01	0	17	1.4651e-06	0	3.89091	5	3.29409e-06	1.61759e-06	-3.52411	0.000424908
NM_011108	ENSMUSG00000058908	Pla2g2a	EF|Mom1|Pla2|sPLA2|sPla2-IIA	phospholipase A2, group IIA (platelets, synovial fluid)	protein-coding	0	57.01	0	17	1.4651e-06	0	3.89091	5	3.29409e-06	1.61759e-06	-3.52411	0.000424908
NM_145857	ENSMUSG00000055994	Nod2	ACUG|BLAU|CD|Card15|F830032C23Rik|IBD1|Nlrc2	nucleotide-binding oligomerization domain containing 2	protein-coding	0	53.65	0	16	1.4651e-06	0	3.66203	5	3.10032e-06	1.5693e-06	-3.41889	0.000628775
NM_177702	ENSMUSG00000032057	4833427G06Rik	-	RIKEN cDNA 4833427G06 gene	protein-coding	0	50.3	0	15	1.4651e-06	0	3.43316	5	2.90655e-06	1.51946e-06	-3.31032	0.00093188
NM_001001602	ENSMUSG00000026883	Dab2ip	2310011D08Rik|AI480459|Aip1|mKIAA1743	disabled 2 interacting protein	protein-coding	0	50.3	0	15	1.4651e-06	0	3.43316	5	2.90655e-06	1.51946e-06	-3.31032	0.00093188
NM_010862	ENSMUSG00000042678	Myo15	Myo15a|sh-2|sh2	myosin XV	protein-coding	0	57.01	0	17	1.4651e-06	0	3.89091	5	3.29409e-06	1.61759e-06	-3.52411	0.000424908
NM_010349	ENSMUSG00000056073	Grik2	AW124492|GluK2|Glur-6|Glur6|Glurbeta2	glutamate receptor, ionotropic, kainate 2 (beta 2)	protein-coding	0	57.01	0	17	1.4651e-06	0	3.89091	5	3.29409e-06	1.61759e-06	-3.52411	0.000424908
NM_030219	ENSMUSG00000032451	Trim42	4930486B16Rik	tripartite motif-containing 42	protein-coding	0	77.13	0	23	1.4651e-06	0	5.26417	5	4.45671e-06	1.88152e-06	-4.09911	4.14749e-05
NM_009743	ENSMUSG00000007659	Bcl2l1	Bcl(X)L|Bcl-XL|Bcl2l|BclX|bcl-x|bcl2-L-1	BCL2-like 1	protein-coding	0	63.71	0	19	1.4651e-06	0	4.34867	5	3.68163e-06	1.7101e-06	-3.72565	0.000194814
NM_007431	ENSMUSG00000028766	Alpl	APTNAP|Akp-2|Akp2|TNAP|TNSALP	alkaline phosphatase, liver/bone/kidney	protein-coding	0	110.66	0	33	1.4651e-06	0	7.55295	5	6.3944e-06	2.25373e-06	-4.91001	9.10704e-07
NM_080644	ENSMUSG00000040373	Cacng5	-	calcium channel, voltage-dependent, gamma subunit 5	protein-coding	0	83.83	0	25	1.4651e-06	0	5.72193	5	4.84424e-06	1.96162e-06	-4.27361	1.9233e-05
NM_001166218	ENSMUSG00000090641	Zfp712	4921504N20Rik|mszf31|mszf89	zinc finger protein 712	protein-coding	0	67.07	0	20	1.4651e-06	0	4.57754	5	3.8754e-06	1.75452e-06	-3.82243	0.00013214
NM_009714	ENSMUSG00000020884	Asgr1	ASGPR1|Asgr|Asgr-1|HL-1	asialoglycoprotein receptor 1	protein-coding	0	57.01	0	17	1.4651e-06	0	3.89091	5	3.29409e-06	1.61759e-06	-3.52411	0.000424908
NM_011583	ENSMUSG00000020317	Theg	-	testicular haploid expressed gene	protein-coding	0	97.25	0	29	1.4651e-06	0	6.63744	5	5.61932e-06	2.11273e-06	-4.60283	4.16798e-06
NM_009971	ENSMUSG00000038067	Csf3	Csfg|G-CSF|MGI-IG	colony stimulating factor 3 (granulocyte)	protein-coding	0	90.54	0	27	1.4651e-06	0	6.17968	5	5.23178e-06	2.03857e-06	-4.44127	8.9429e-06
NM_054050	ENSMUSG00000039844	Rapgef1	4932418O06Rik|C3G|Grf2	Rap guanine nucleotide exchange factor (GEF) 1	protein-coding	0	67.07	0	20	1.4651e-06	0	4.57754	5	3.8754e-06	1.75452e-06	-3.82243	0.00013214
NM_026542	ENSMUSG00000018677	Slc25a39	3010027G13Rik|D11Ertd333e	solute carrier family 25, member 39	protein-coding	0	87.19	0	26	1.4651e-06	0	5.95081	5	5.03801e-06	2.00046e-06	-4.35825	1.31107e-05
NM_007406	ENSMUSG00000031659	Adcy7	AA407758	adenylate cyclase 7	protein-coding	0	60.36	0	18	1.4651e-06	0	4.11979	5	3.48786e-06	1.66449e-06	-3.62628	0.000287534
NM_011827	ENSMUSG00000064109	Hcst	DAP10|KAP10	hematopoietic cell signal transducer	protein-coding	0	53.65	0	16	1.4651e-06	0	3.66203	5	3.10032e-06	1.5693e-06	-3.41889	0.000628775
NM_001033389	ENSMUSG00000026843	Fubp3	A330051M14Rik|AV006371|FBP3|Marta2	far upstream element (FUSE) binding protein 3	protein-coding	0	100.6	0	30	1.4651e-06	0	6.86631	5	5.81309e-06	2.14884e-06	-4.68151	2.84766e-06
NM_172415	ENSMUSG00000040964	Arhgef10l	2810441C07Rik	Rho guanine nucleotide exchange factor (GEF) 10-like	protein-coding	0	53.65	0	16	1.4651e-06	0	3.66203	5	3.10032e-06	1.5693e-06	-3.41889	0.000628775
NM_153083	ENSMUSG00000045691	Thtpa	AW122966	thiamine triphosphatase	protein-coding	0	57.01	0	17	1.4651e-06	0	3.89091	5	3.29409e-06	1.61759e-06	-3.52411	0.000424908
NM_145705	ENSMUSG00000007589	Tinf2	AW552114|D14Wsu146e|Tin2	Terf1 (TRF1)-interacting nuclear factor 2	protein-coding	0	63.71	0	19	1.4651e-06	0	4.34867	5	3.68163e-06	1.7101e-06	-3.72565	0.000194814
NM_009364	ENSMUSG00000029664	Tfpi2	AV000670|PP5/TFPI-2	tissue factor pathway inhibitor 2	protein-coding	0	53.65	0	16	1.4651e-06	0	3.66203	5	3.10032e-06	1.5693e-06	-3.41889	0.000628775
NM_145602	ENSMUSG00000036564	Ndrg4	D8Bwg1337e|Ndr1-rs|Ndr4|R74996|SMAP-8	N-myc downstream regulated gene 4	protein-coding	0	53.65	0	16	1.4651e-06	0	3.66203	5	3.10032e-06	1.5693e-06	-3.41889	0.000628775
NM_010907	ENSMUSG00000021025	Nfkbia	AI462015|Nfkbi	nuclear factor of kappa light polypeptide gene enhancer in B cells inhibitor, alpha	protein-coding	0	53.65	0	16	1.4651e-06	0	3.66203	5	3.10032e-06	1.5693e-06	-3.41889	0.000628775
NM_031408	ENSMUSG00000029714	Gigyf1	Perq1|mKIAA4110	GRB10 interacting GYF protein 1	protein-coding	0	67.07	0	20	1.4651e-06	0	4.57754	5	3.8754e-06	1.75452e-06	-3.82243	0.00013214
NM_027409	ENSMUSG00000023074	Mospd1	1810018L05Rik	motile sperm domain containing 1	protein-coding	0	57.01	0	17	1.4651e-06	0	3.89091	5	3.29409e-06	1.61759e-06	-3.52411	0.000424908
NM_001130194	ENSMUSG00000052819	Best2	Vmd2l1	bestrophin 2	protein-coding	0	53.65	0	16	1.4651e-06	0	3.66203	5	3.10032e-06	1.5693e-06	-3.41889	0.000628775
NM_009714	ENSMUSG00000020884	Asgr1	ASGPR1|Asgr|Asgr-1|HL-1	asialoglycoprotein receptor 1	protein-coding	0	57.01	0	17	1.4651e-06	0	3.89091	5	3.29409e-06	1.61759e-06	-3.52411	0.000424908
NM_198633	ENSMUSG00000051537	Gm5124	EG331392	nucleolar and coiled-body phosphoprotein 1 pseudogene	pseudo	0	50.3	0	15	1.4651e-06	0	3.43316	5	2.90655e-06	1.51946e-06	-3.31032	0.00093188
NM_010349	ENSMUSG00000056073	Grik2	AW124492|GluK2|Glur-6|Glur6|Glurbeta2	glutamate receptor, ionotropic, kainate 2 (beta 2)	protein-coding	0	57.01	0	17	1.4651e-06	0	3.89091	5	3.29409e-06	1.61759e-06	-3.52411	0.000424908
NM_146084	ENSMUSG00000036501	Fam13b	2610024E20Rik|AW060714|AW546153	family with sequence similarity 13, member B	protein-coding	0	57.01	0	17	1.4651e-06	0	3.89091	5	3.29409e-06	1.61759e-06	-3.52411	0.000424908
NR_106012	miRBase:MI0022894	Mir7045	mmu-mir-7045	microRNA mir-7045	ncRNA	0	73.77	0	22	1.4651e-06	0	5.0353	5	4.26294e-06	1.84016e-06	-4.009	6.09753e-05
NM_009777	ENSMUSG00000036905	C1qb	-	complement component 1, q subcomponent, beta polypeptide	protein-coding	0	57.01	0	17	1.4651e-06	0	3.89091	5	3.29409e-06	1.61759e-06	-3.52411	0.000424908
NM_026113	ENSMUSG00000019837	Gtf3c6	2410016F19Rik|AU019813	general transcription factor IIIC, polypeptide 6, alpha	protein-coding	0	57.01	0	17	1.4651e-06	0	3.89091	5	3.29409e-06	1.61759e-06	-3.52411	0.000424908
NM_027490	ENSMUSG00000024472	Dcp2	2410015D23Rik|5730537H01Rik|AL118268	DCP2 decapping enzyme homolog (S. cerevisiae)	protein-coding	0	50.3	0	15	1.4651e-06	0	3.43316	5	2.90655e-06	1.51946e-06	-3.31032	0.00093188
NM_028883	ENSMUSG00000034105	Tldc1	4632415K11Rik|Kiaa1609	TBC/LysM associated domain containing 1	protein-coding	0	53.65	0	16	1.4651e-06	0	3.66203	5	3.10032e-06	1.5693e-06	-3.41889	0.000628775
NM_021483	ENSMUSG00000027674	Pex5l	1700016J08Rik|PXR2|Pex2|TRIP8b	peroxisomal biogenesis factor 5-like	protein-coding	0	50.3	0	15	1.4651e-06	0	3.43316	5	2.90655e-06	1.51946e-06	-3.31032	0.00093188
NM_010141	ENSMUSG00000028289	Epha7	Cek11|Ebk|Ehk3|Hek11|Mdk1	Eph receptor A7	protein-coding	0	57.01	0	17	1.4651e-06	0	3.89091	5	3.29409e-06	1.61759e-06	-3.52411	0.000424908
NR_037212		Mir3058	mmu-mir-3058	microRNA 3058	ncRNA	0	80.48	0	24	1.4651e-06	0	5.49305	5	4.65048e-06	1.92198e-06	-4.18727	2.82331e-05
NM_010623	ENSMUSG00000028758	Kif17	5930435E01Rik|AW492270|Kif17b|mKIAA1405	kinesin family member 17	protein-coding	0	67.07	0	20	1.4651e-06	0	4.57754	5	3.8754e-06	1.75452e-06	-3.82243	0.00013214
NM_010265	ENSMUSG00000038843	Gcnt1	5630400D21Rik|B130048E03|C2 GlcNAcT|C2GNT|IGnT	glucosaminyl (N-acetyl) transferase 1, core 2	protein-coding	0	57.01	0	17	1.4651e-06	0	3.89091	5	3.29409e-06	1.61759e-06	-3.52411	0.000424908
NM_172205	ENSMUSG00000046056	Sbsn	1110005D19Rik|AI747508	suprabasin	protein-coding	0	60.36	0	18	1.4651e-06	0	4.11979	5	3.48786e-06	1.66449e-06	-3.62628	0.000287534
NM_054050	ENSMUSG00000039844	Rapgef1	4932418O06Rik|C3G|Grf2	Rap guanine nucleotide exchange factor (GEF) 1	protein-coding	0	67.07	0	20	1.4651e-06	0	4.57754	5	3.8754e-06	1.75452e-06	-3.82243	0.00013214
NM_027409	ENSMUSG00000023074	Mospd1	1810018L05Rik	motile sperm domain containing 1	protein-coding	0	57.01	0	17	1.4651e-06	0	3.89091	5	3.29409e-06	1.61759e-06	-3.52411	0.000424908
NM_027352	ENSMUSG00000014959	Gorasp2	0610011A07Rik|2410043M02Rik|5730520M13Rik|9430094F20Rik|AW552058|GOLPH2|GRASP55|GRS2|p59	golgi reassembly stacking protein 2	protein-coding	0	53.65	0	16	1.4651e-06	0	3.66203	5	3.10032e-06	1.5693e-06	-3.41889	0.000628775
NR_035464		Mir1943	mmu-mir-1943	microRNA 1943	ncRNA	0	87.19	0	26	1.4651e-06	0	5.95081	5	5.03801e-06	2.00046e-06	-4.35825	1.31107e-05
NM_145602	ENSMUSG00000036564	Ndrg4	D8Bwg1337e|Ndr1-rs|Ndr4|R74996|SMAP-8	N-myc downstream regulated gene 4	protein-coding	0	53.65	0	16	1.4651e-06	0	3.66203	5	3.10032e-06	1.5693e-06	-3.41889	0.000628775
NR_106013		Mir7046	mmu-mir-7046	microRNA mir-7046	ncRNA	0	60.36	0	18	1.4651e-06	0	4.11979	5	3.48786e-06	1.66449e-06	-3.62628	0.000287534
NR_045781		I730030J21Rik	-	RIKEN cDNA I730030J21 gene	ncRNA	0	53.65	0	16	1.4651e-06	0	3.66203	5	3.10032e-06	1.5693e-06	-3.41889	0.000628775
NM_001101598	ENSMUSG00000086784	Isoc2a	Isoc2	isochorismatase domain containing 2a	protein-coding	0	50.3	0	15	1.4651e-06	0	3.43316	5	2.90655e-06	1.51946e-06	-3.31032	0.00093188
NM_001039243	ENSMUSG00000074261	Erich4	EG632778|Gm7092|Kseg1	glutamate rich 4	protein-coding	0	60.36	0	18	1.4651e-06	0	4.11979	5	3.48786e-06	1.66449e-06	-3.62628	0.000287534
NM_133759	ENSMUSG00000071661	Zbtb3	4930563M09Rik	zinc finger and BTB domain containing 3	protein-coding	0	83.83	0	25	1.4651e-06	0	5.72193	5	4.84424e-06	1.96162e-06	-4.27361	1.9233e-05
NM_027900	ENSMUSG00000025404	R3hdm2	1300003K24Rik|AU041262|mKIAA1002	R3H domain containing 2	protein-coding	0	57.01	0	17	1.4651e-06	0	3.89091	5	3.29409e-06	1.61759e-06	-3.52411	0.000424908
NM_173870	ENSMUSG00000026110	Mgat4a	9530018I07Rik|GnT-IVa|glcNAc-T-IVa	mannoside acetylglucosaminyltransferase 4, isoenzyme A	protein-coding	0	53.65	0	16	1.4651e-06	0	3.66203	5	3.10032e-06	1.5693e-06	-3.41889	0.000628775
NM_011583	ENSMUSG00000020317	Theg	-	testicular haploid expressed gene	protein-coding	0	97.25	0	29	1.4651e-06	0	6.63744	5	5.61932e-06	2.11273e-06	-4.60283	4.16798e-06
NR_105873		Mir6908	mmu-mir-6908	microRNA mir-6908	ncRNA	0	60.36	0	18	1.4651e-06	0	4.11979	5	3.48786e-06	1.66449e-06	-3.62628	0.000287534
NM_011011	ENSMUSG00000025905	Oprk1	K-OR-1|KOR|KOR-1|MSL-1|Oprk2|R21	opioid receptor, kappa 1	protein-coding	0	70.42	0	21	1.4651e-06	0	4.80642	5	4.06917e-06	1.79785e-06	-3.91683	8.97207e-05
NM_009377	ENSMUSG00000000214	Th	-	tyrosine hydroxylase	protein-coding	0	83.83	0	25	1.4651e-06	0	5.72193	5	4.84424e-06	1.96162e-06	-4.27361	1.9233e-05
NM_007976	ENSMUSG00000026579	F5	AI173222|Cf-5|Cf5	coagulation factor V	protein-coding	0	57.01	0	17	1.4651e-06	0	3.89091	5	3.29409e-06	1.61759e-06	-3.52411	0.000424908
NR_105869		Mir6904	mmu-mir-6904	microRNA mir-6904	ncRNA	0	73.77	0	22	1.4651e-06	0	5.0353	5	4.26294e-06	1.84016e-06	-4.009	6.09753e-05
NM_011900	ENSMUSG00000018761	Mpdu1	LEC35|SL15|Supl15h	mannose-P-dolichol utilization defect 1	protein-coding	0	53.65	0	16	1.4651e-06	0	3.66203	5	3.10032e-06	1.5693e-06	-3.41889	0.000628775
NM_008788	ENSMUSG00000029718	Pcolce	Astt-2|Astt2|P14|PCPE-1	procollagen C-endopeptidase enhancer protein	protein-coding	0	50.3	0	15	1.4651e-06	0	3.43316	5	2.90655e-06	1.51946e-06	-3.31032	0.00093188
NM_010141	ENSMUSG00000028289	Epha7	Cek11|Ebk|Ehk3|Hek11|Mdk1	Eph receptor A7	protein-coding	0	57.01	0	17	1.4651e-06	0	3.89091	5	3.29409e-06	1.61759e-06	-3.52411	0.000424908
NM_029629	ENSMUSG00000027371	Fahd2a	1500003K14Rik|B430104H02Rik|Cgi-105|Fahd2	fumarylacetoacetate hydrolase domain containing 2A	protein-coding	0	70.42	0	21	1.4651e-06	0	4.80642	5	4.06917e-06	1.79785e-06	-3.91683	8.97207e-05
NM_013921	ENSMUSG00000024124	Prss30	2010015P21Rik|Disp|Disp1|Tmprss8	protease, serine 30	protein-coding	0	80.48	0	24	1.4651e-06	0	5.49305	5	4.65048e-06	1.92198e-06	-4.18727	2.82331e-05
NM_199466	ENSMUSG00000032624	Eml4	4930443C24Rik|AI644019	echinoderm microtubule associated protein like 4	protein-coding	0	50.3	0	15	1.4651e-06	0	3.43316	5	2.90655e-06	1.51946e-06	-3.31032	0.00093188
NM_023755	ENSMUSG00000026380	Tfcp2l1	1810030F05Rik|4932442M07Rik|AA575098|Cp2l1|Crtr-1|D930018N21Rik|LBP-9|Tcfcp2l1	transcription factor CP2-like 1	protein-coding	0	70.42	0	21	1.4651e-06	0	4.80642	5	4.06917e-06	1.79785e-06	-3.91683	8.97207e-05
NM_001033141	ENSMUSG00000073599	Ecscr	1110006O17Rik|ARIA	endothelial cell surface expressed chemotaxis and apoptosis regulator	protein-coding	0	50.3	0	15	1.4651e-06	0	3.43316	5	2.90655e-06	1.51946e-06	-3.31032	0.00093188
NM_172544	ENSMUSG00000066392	Nrxn3	-	neurexin III	protein-coding	0	67.07	0	20	1.4651e-06	0	4.57754	5	3.8754e-06	1.75452e-06	-3.82243	0.00013214
NR_045330	ENSMUSG00000097735	D930032P07Rik	-	RIKEN cDNA D930032P07 gene	ncRNA	0	57.01	0	17	1.4651e-06	0	3.89091	5	3.29409e-06	1.61759e-06	-3.52411	0.000424908
NM_020046	ENSMUSG00000031730	Dhodh	2810417D19Rik|AI834883	dihydroorotate dehydrogenase	protein-coding	0	67.07	0	20	1.4651e-06	0	4.57754	5	3.8754e-06	1.75452e-06	-3.82243	0.00013214
NM_177653	ENSMUSG00000043727	F830045P16Rik	Sirpb3	RIKEN cDNA F830045P16 gene	protein-coding	0	57.01	0	17	1.4651e-06	0	3.89091	5	3.29409e-06	1.61759e-06	-3.52411	0.000424908
NR_045781		I730030J21Rik	-	RIKEN cDNA I730030J21 gene	ncRNA	0	53.65	0	16	1.4651e-06	0	3.66203	5	3.10032e-06	1.5693e-06	-3.41889	0.000628775
NM_001003949	ENSMUSG00000013858	Tmem259	AC087114.7gm2|ORF61|R32184_3|mFLJ00277	transmembrane protein 259	protein-coding	0	50.3	0	15	1.4651e-06	0	3.43316	5	2.90655e-06	1.51946e-06	-3.31032	0.00093188
NM_028104	ENSMUSG00000027317	Ppp1r14d	2010107K19Rik|GBPI-1|Ppp1r14	protein phosphatase 1, regulatory (inhibitor) subunit 14D	protein-coding	0	67.07	0	20	1.4651e-06	0	4.57754	5	3.8754e-06	1.75452e-06	-3.82243	0.00013214
NM_026328	ENSMUSG00000027876	Reg4	2010002L15Rik|GISP|RELP	regenerating islet-derived family, member 4	protein-coding	0	50.3	0	15	1.4651e-06	0	3.43316	5	2.90655e-06	1.51946e-06	-3.31032	0.00093188
NR_105062		LOC100505025	-	uncharacterized LOC100505025	ncRNA	0	50.3	0	15	1.4651e-06	0	3.43316	5	2.90655e-06	1.51946e-06	-3.31032	0.00093188
NM_011108	ENSMUSG00000058908	Pla2g2a	EF|Mom1|Pla2|sPLA2|sPla2-IIA	phospholipase A2, group IIA (platelets, synovial fluid)	protein-coding	0	57.01	0	17	1.4651e-06	0	3.89091	5	3.29409e-06	1.61759e-06	-3.52411	0.000424908
NM_001033410	ENSMUSG00000089953	Rnf224	Gm757	ring finger protein 224	protein-coding	0	50.3	0	15	1.4651e-06	0	3.43316	5	2.90655e-06	1.51946e-06	-3.31032	0.00093188
NM_145979	ENSMUSG00000063870	Chd4	9530019N15Rik|AA617397|BC005710|D6Ertd380e|Mi-2beta|mKIAA4075	chromodomain helicase DNA binding protein 4	protein-coding	0	53.65	0	16	1.4651e-06	0	3.66203	5	3.10032e-06	1.5693e-06	-3.41889	0.000628775
NR_045334		B930092H01Rik	-	RIKEN cDNA B930092H01 gene	ncRNA	0	77.13	0	23	1.4651e-06	0	5.26417	5	4.45671e-06	1.88152e-06	-4.09911	4.14749e-05
NM_144869	ENSMUSG00000058216	BC021614	-	cDNA sequence BC021614	protein-coding	0	53.65	0	16	1.4651e-06	0	3.66203	5	3.10032e-06	1.5693e-06	-3.41889	0.000628775
NM_172415	ENSMUSG00000040964	Arhgef10l	2810441C07Rik	Rho guanine nucleotide exchange factor (GEF) 10-like	protein-coding	0	53.65	0	16	1.4651e-06	0	3.66203	5	3.10032e-06	1.5693e-06	-3.41889	0.000628775
NM_130451	ENSMUSG00000027661	Slc2a10	AA450473|Glut10	solute carrier family 2 (facilitated glucose transporter), member 10	protein-coding	0	63.71	0	19	1.4651e-06	0	4.34867	5	3.68163e-06	1.7101e-06	-3.72565	0.000194814
NM_001160410	ENSMUSG00000060257	Scrt2	AW060659	scratch homolog 2, zinc finger protein (Drosophila)	protein-coding	0	70.42	0	21	1.4651e-06	0	4.80642	5	4.06917e-06	1.79785e-06	-3.91683	8.97207e-05
NM_016958	ENSMUSG00000045545	Krt14	AI626930|K14|Krt-1.14|Krt1-14	keratin 14	protein-coding	0	63.71	0	19	1.4651e-06	0	4.34867	5	3.68163e-06	1.7101e-06	-3.72565	0.000194814
NM_153535	ENSMUSG00000070044	Fam149a	AW213256|mKIAA4166	family with sequence similarity 149, member A	protein-coding	0	53.65	0	16	1.4651e-06	0	3.66203	5	3.10032e-06	1.5693e-06	-3.41889	0.000628775
NM_001081268	ENSMUSG00000044139	Prss53	Pol3s|mFLJ00289	protease, serine 53	protein-coding	0	50.3	0	15	1.4651e-06	0	3.43316	5	2.90655e-06	1.51946e-06	-3.31032	0.00093188
NM_011305	ENSMUSG00000015846	Rxra	9530071D11Rik|Nr2b1|RXRalpha1	retinoid X receptor alpha	protein-coding	0	77.13	0	23	1.4651e-06	0	5.26417	5	4.45671e-06	1.88152e-06	-4.09911	4.14749e-05
NM_027352	ENSMUSG00000014959	Gorasp2	0610011A07Rik|2410043M02Rik|5730520M13Rik|9430094F20Rik|AW552058|GOLPH2|GRASP55|GRS2|p59	golgi reassembly stacking protein 2	protein-coding	0	53.65	0	16	1.4651e-06	0	3.66203	5	3.10032e-06	1.5693e-06	-3.41889	0.000628775
NM_011392	ENSMUSG00000021490	Slc34a1	NaPi-IIa|Npt2|Npt2a|Slc17a2	solute carrier family 34 (sodium phosphate), member 1	protein-coding	0	63.71	0	19	1.4651e-06	0	4.34867	5	3.68163e-06	1.7101e-06	-3.72565	0.000194814
NM_011338	ENSMUSG00000019122	Ccl9	CCF18|MRP-2|Scya10|Scya9	chemokine (C-C motif) ligand 9	protein-coding	0	50.3	0	15	1.4651e-06	0	3.43316	5	2.90655e-06	1.51946e-06	-3.31032	0.00093188
NM_001024699	ENSMUSG00000049600	Zbtb45	BB161562|Gm157|Zfp499	zinc finger and BTB domain containing 45	protein-coding	0	90.54	0	27	1.4651e-06	0	6.17968	5	5.23178e-06	2.03857e-06	-4.44127	8.9429e-06
NM_053077	ENSMUSG00000022243	Slc45a2	Aim-1|Aim1|Dbr|Matp|Oca4|blanc-sale|bls|uw	solute carrier family 45, member 2	protein-coding	0	67.07	0	20	1.4651e-06	0	4.57754	5	3.8754e-06	1.75452e-06	-3.82243	0.00013214
NM_001130194	ENSMUSG00000052819	Best2	Vmd2l1	bestrophin 2	protein-coding	0	53.65	0	16	1.4651e-06	0	3.66203	5	3.10032e-06	1.5693e-06	-3.41889	0.000628775
NM_199466	ENSMUSG00000032624	Eml4	4930443C24Rik|AI644019	echinoderm microtubule associated protein like 4	protein-coding	0	50.3	0	15	1.4651e-06	0	3.43316	5	2.90655e-06	1.51946e-06	-3.31032	0.00093188
NM_147072	ENSMUSG00000073932	Olfr641	MOR13-3	olfactory receptor 641	protein-coding	0	50.3	0	15	1.4651e-06	0	3.43316	5	2.90655e-06	1.51946e-06	-3.31032	0.00093188
NR_045894		Gm13446	OTTMUSG00000012261	predicted gene 13446	ncRNA	0	50.3	0	15	1.4651e-06	0	3.43316	5	2.90655e-06	1.51946e-06	-3.31032	0.00093188
NM_028075	ENSMUSG00000068105	Tnfrsf13c	2010006P15Rik|BAFF-R|Baffr|Bcmd|Bcmd-1|Bcmd1|Lvis22	tumor necrosis factor receptor superfamily, member 13c	protein-coding	0	63.71	0	19	1.4651e-06	0	4.34867	5	3.68163e-06	1.7101e-06	-3.72565	0.000194814
NM_010329	ENSMUSG00000028583	Pdpn	Gp38|OTS-8|RANDAM-2|T1-alpha|T1a|T1alpha	podoplanin	protein-coding	0	50.3	0	15	1.4651e-06	0	3.43316	5	2.90655e-06	1.51946e-06	-3.31032	0.00093188
NM_031880	ENSMUSG00000001583	Tnk1	Kos1|Tnk1a|Tnk1b	tyrosine kinase, non-receptor, 1	protein-coding	0	50.3	0	15	1.4651e-06	0	3.43316	5	2.90655e-06	1.51946e-06	-3.31032	0.00093188
NR_029799		Mir218-2	Mirn218-2|mir-218-2	microRNA 218-2	ncRNA	0	80.48	0	24	1.4651e-06	0	5.49305	5	4.65048e-06	1.92198e-06	-4.18727	2.82331e-05
NM_008860	ENSMUSG00000029053	Prkcz	AI098070|C80388|Pkcz|R74924|aPKCzeta|nPKC-zeta|zetaPKC	protein kinase C, zeta	protein-coding	0	60.36	0	18	1.4651e-06	0	4.11979	5	3.48786e-06	1.66449e-06	-3.62628	0.000287534
NM_011861	ENSMUSG00000040276	Pacsin1	A830061D09Rik|H74|mKIAA1379|syndapin	protein kinase C and casein kinase substrate in neurons 1	protein-coding	0	57.01	0	17	1.4651e-06	0	3.89091	5	3.29409e-06	1.61759e-06	-3.52411	0.000424908
NM_010862	ENSMUSG00000042678	Myo15	Myo15a|sh-2|sh2	myosin XV	protein-coding	0	57.01	0	17	1.4651e-06	0	3.89091	5	3.29409e-06	1.61759e-06	-3.52411	0.000424908
NM_199466	ENSMUSG00000032624	Eml4	4930443C24Rik|AI644019	echinoderm microtubule associated protein like 4	protein-coding	0	50.3	0	15	1.4651e-06	0	3.43316	5	2.90655e-06	1.51946e-06	-3.31032	0.00093188
NM_023631	ENSMUSG00000038242	Aox4	2310003G12Rik|Aoh2	aldehyde oxidase 4	protein-coding	0	53.65	0	16	1.4651e-06	0	3.66203	5	3.10032e-06	1.5693e-06	-3.41889	0.000628775
NM_009265	ENSMUSG00000048455	Sprr1b	-	small proline-rich protein 1B	protein-coding	0	70.42	0	21	1.4651e-06	0	4.80642	5	4.06917e-06	1.79785e-06	-3.91683	8.97207e-05
NM_018862	ENSMUSG00000034254	Agpat1	1-AGP|1-AGPAT|AW047140	1-acylglycerol-3-phosphate O-acyltransferase 1 (lysophosphatidic acid acyltransferase, alpha)	protein-coding	0	67.07	0	20	1.4651e-06	0	4.57754	5	3.8754e-06	1.75452e-06	-3.82243	0.00013214
NM_009525	ENSMUSG00000030170	Wnt5b	AW545702|Wnt-5b	wingless-type MMTV integration site family, member 5B	protein-coding	0	50.3	0	15	1.4651e-06	0	3.43316	5	2.90655e-06	1.51946e-06	-3.31032	0.00093188
NM_013864	ENSMUSG00000004558	Ndrg2	AI182517|AU040374|Ndr2|SYLD	N-myc downstream regulated gene 2	protein-coding	0	53.65	0	16	1.4651e-06	0	3.66203	5	3.10032e-06	1.5693e-06	-3.41889	0.000628775
NM_027398	ENSMUSG00000053519	Kcnip1	KCHIP1|Kchip1.2	Kv channel-interacting protein 1	protein-coding	0	63.71	0	19	1.4651e-06	0	4.34867	5	3.68163e-06	1.7101e-06	-3.72565	0.000194814
NM_026072	ENSMUSG00000021715	Cwc27	3110009E13Rik|NY-CO-10|Sdccag10	CWC27 spliceosome-associated protein homolog (S. cerevisiae)	protein-coding	0	60.36	0	18	1.4651e-06	0	4.11979	5	3.48786e-06	1.66449e-06	-3.62628	0.000287534
NM_010623	ENSMUSG00000028758	Kif17	5930435E01Rik|AW492270|Kif17b|mKIAA1405	kinesin family member 17	protein-coding	0	67.07	0	20	1.4651e-06	0	4.57754	5	3.8754e-06	1.75452e-06	-3.82243	0.00013214
NM_028108	ENSMUSG00000022698	Naa50	2600005K24Rik|2810441M03Rik|AW112078|Mak3|Mak3p|Nat13|Nat5|San	N(alpha)-acetyltransferase 50, NatE catalytic subunit	protein-coding	0	70.42	0	21	1.4651e-06	0	4.80642	5	4.06917e-06	1.79785e-06	-3.91683	8.97207e-05
NR_030443	miRBase:MI0004635	Mir678	Mirn678|mmu-mir-678	microRNA 678	ncRNA	0	57.01	0	17	1.4651e-06	0	3.89091	5	3.29409e-06	1.61759e-06	-3.52411	0.000424908
NM_032465	ENSMUSG00000022657	Cd96	1700109I12Rik|Tactile	CD96 antigen	protein-coding	0	53.65	0	16	1.4651e-06	0	3.66203	5	3.10032e-06	1.5693e-06	-3.41889	0.000628775
NM_028104	ENSMUSG00000027317	Ppp1r14d	2010107K19Rik|GBPI-1|Ppp1r14	protein phosphatase 1, regulatory (inhibitor) subunit 14D	protein-coding	0	67.07	0	20	1.4651e-06	0	4.57754	5	3.8754e-06	1.75452e-06	-3.82243	0.00013214
NM_023544	ENSMUSG00000040715	Rsc1a1	1700027M01Rik|OTTMUSG00000010365|Rs1	regulatory solute carrier protein, family 1, member 1	protein-coding	0	53.65	0	16	1.4651e-06	0	3.66203	5	3.10032e-06	1.5693e-06	-3.41889	0.000628775
NM_010141	ENSMUSG00000028289	Epha7	Cek11|Ebk|Ehk3|Hek11|Mdk1	Eph receptor A7	protein-coding	0	57.01	0	17	1.4651e-06	0	3.89091	5	3.29409e-06	1.61759e-06	-3.52411	0.000424908
NM_026075		Srek1ip1	3110031B13Rik|AI462702|AV348305|AW121048|Sfrs12ip1|Srsf12ip1	splicing regulatory glutamine/lysine-rich protein 1interacting protein 1	protein-coding	0	50.3	0	15	1.4651e-06	0	3.43316	5	2.90655e-06	1.51946e-06	-3.31032	0.00093188
NM_027398	ENSMUSG00000053519	Kcnip1	KCHIP1|Kchip1.2	Kv channel-interacting protein 1	protein-coding	0	63.71	0	19	1.4651e-06	0	4.34867	5	3.68163e-06	1.7101e-06	-3.72565	0.000194814
NM_146115	ENSMUSG00000059555	Tor4a	A830007P12Rik	torsin family 4, member A	protein-coding	0	70.42	0	21	1.4651e-06	0	4.80642	5	4.06917e-06	1.79785e-06	-3.91683	8.97207e-05
NM_177348	ENSMUSG00000045364	Ifne	Ifn-tau-1|Ifne1|Ifnt1|Infe1	interferon epsilon	protein-coding	0	67.07	0	20	1.4651e-06	0	4.57754	5	3.8754e-06	1.75452e-06	-3.82243	0.00013214
NM_027741	ENSMUSG00000064036	Mro	4930507C04Rik|4933435E20Rik	maestro	protein-coding	0	73.77	0	22	1.4651e-06	0	5.0353	5	4.26294e-06	1.84016e-06	-4.009	6.09753e-05
NM_021792	ENSMUSG00000054072	Iigp1	2900074L10Rik|AI046432|AW111922|Ifgga1|Iigp|Irga6	interferon inducible GTPase 1	protein-coding	0	53.65	0	16	1.4651e-06	0	3.66203	5	3.10032e-06	1.5693e-06	-3.41889	0.000628775
NM_172051	ENSMUSG00000020023	Tmcc3	AW488095|C630016B22Rik|C88213|Tmcc1	transmembrane and coiled coil domains 3	protein-coding	0	93.89	0	28	1.4651e-06	0	6.40856	5	5.42555e-06	2.07598e-06	-4.52277	6.10357e-06
NM_011175	ENSMUSG00000021190	Lgmn	AEP|AI746452|AU022324|Prsc1	legumain	protein-coding	0	50.3	0	15	1.4651e-06	0	3.43316	5	2.90655e-06	1.51946e-06	-3.31032	0.00093188
NM_172205	ENSMUSG00000046056	Sbsn	1110005D19Rik|AI747508	suprabasin	protein-coding	0	60.36	0	18	1.4651e-06	0	4.11979	5	3.48786e-06	1.66449e-06	-3.62628	0.000287534
NR_037236	miRBase:MI0014038	Mir3075	mmu-mir-3075	microRNA 3075	ncRNA	0	67.07	0	20	1.4651e-06	0	4.57754	5	3.8754e-06	1.75452e-06	-3.82243	0.00013214
NM_027296	ENSMUSG00000013736	Trnt1	2410043H24Rik|2610044E04Rik|9830143O18Rik|AA408384|C76540|CGI-47|mt-Trat	tRNA nucleotidyl transferase, CCA-adding, 1	protein-coding	0	50.3	0	15	1.4651e-06	0	3.43316	5	2.90655e-06	1.51946e-06	-3.31032	0.00093188
NM_009530	ENSMUSG00000031229	Atrx	4833408C14Rik|AI447451|ATR2|DXHXS6677E|HP1-BP38|Hp1bp2|Hp1bp38|MRXS3|RAD54L|Rad54|XH2|Xnp|ZNF-HX	alpha thalassemia/mental retardation syndrome X-linked homolog (human)	protein-coding	0	50.3	0	15	1.4651e-06	0	3.43316	5	2.90655e-06	1.51946e-06	-3.31032	0.00093188
NM_178655	ENSMUSG00000032826	Ank2	AI835472|AW491075|Ank-2	ankyrin 2, brain	protein-coding	0	73.77	0	22	1.4651e-06	0	5.0353	5	4.26294e-06	1.84016e-06	-4.009	6.09753e-05
NM_011011	ENSMUSG00000025905	Oprk1	K-OR-1|KOR|KOR-1|MSL-1|Oprk2|R21	opioid receptor, kappa 1	protein-coding	0	70.42	0	21	1.4651e-06	0	4.80642	5	4.06917e-06	1.79785e-06	-3.91683	8.97207e-05
NM_172943	ENSMUSG00000042650	Alkbh5	AW050020|AW215868|Abh5|E130207K11|Ofoxd	alkB, alkylation repair homolog 5 (E. coli)	protein-coding	0	67.07	0	20	1.4651e-06	0	4.57754	5	3.8754e-06	1.75452e-06	-3.82243	0.00013214
NM_009743	ENSMUSG00000007659	Bcl2l1	Bcl(X)L|Bcl-XL|Bcl2l|BclX|bcl-x|bcl2-L-1	BCL2-like 1	protein-coding	0	63.71	0	19	1.4651e-06	0	4.34867	5	3.68163e-06	1.7101e-06	-3.72565	0.000194814
NM_177340	ENSMUSG00000043079	Synpo	9030217H17Rik|9130229N11|9330140I15Rik|AW046661	synaptopodin	protein-coding	0	53.65	0	16	1.4651e-06	0	3.66203	5	3.10032e-06	1.5693e-06	-3.41889	0.000628775
NR_037987	ENSMUSG00000086593	Gm16548	-	predicted gene 16548	ncRNA	0	70.42	0	21	1.4651e-06	0	4.80642	5	4.06917e-06	1.79785e-06	-3.91683	8.97207e-05
NM_183148	ENSMUSG00000041025	Iffo2	C79267	intermediate filament family orphan 2	protein-coding	0	50.3	0	15	1.4651e-06	0	3.43316	5	2.90655e-06	1.51946e-06	-3.31032	0.00093188
NM_027296	ENSMUSG00000013736	Trnt1	2410043H24Rik|2610044E04Rik|9830143O18Rik|AA408384|C76540|CGI-47|mt-Trat	tRNA nucleotidyl transferase, CCA-adding, 1	protein-coding	0	50.3	0	15	1.4651e-06	0	3.43316	5	2.90655e-06	1.51946e-06	-3.31032	0.00093188
NM_027296	ENSMUSG00000013736	Trnt1	2410043H24Rik|2610044E04Rik|9830143O18Rik|AA408384|C76540|CGI-47|mt-Trat	tRNA nucleotidyl transferase, CCA-adding, 1	protein-coding	0	50.3	0	15	1.4651e-06	0	3.43316	5	2.90655e-06	1.51946e-06	-3.31032	0.00093188
NM_027994	ENSMUSG00000020114	Cand1	2310038O07Rik|6330512O03Rik|AI195005|AI846556|D10Ertd516e|Tp120a|mKIAA0829	cullin associated and neddylation disassociated 1	protein-coding	0	53.65	0	16	1.4651e-06	0	3.66203	5	3.10032e-06	1.5693e-06	-3.41889	0.000628775
NM_001033389	ENSMUSG00000026843	Fubp3	A330051M14Rik|AV006371|FBP3|Marta2	far upstream element (FUSE) binding protein 3	protein-coding	0	100.6	0	30	1.4651e-06	0	6.86631	5	5.81309e-06	2.14884e-06	-4.68151	2.84766e-06
NM_172371	ENSMUSG00000044367	Slc16a13	1700007D07Rik	solute carrier family 16 (monocarboxylic acid transporters), member 13	protein-coding	4.59	117.36	1	35	1.4651e-06	0.313295	8.0107	4.67633	6.97571e-06	2.35394e-06	-4.79089	1.66041e-06
NM_133191	ENSMUSG00000025504	Eps8l2	AI042819|AW545405|Eps8r2	EPS8-like 2	protein-coding	4.59	117.36	1	35	1.4651e-06	0.313295	8.0107	4.67633	6.97571e-06	2.35394e-06	-4.79089	1.66041e-06
NM_025305		Mrps7	MRP-S7|Rpms7	mitchondrial ribosomal protein S7	protein-coding	4.59	114.01	1	34	1.4651e-06	0.313295	7.78182	4.63451	6.78194e-06	2.32101e-06	-4.71438	2.42452e-06
NR_105895		Mir6930	mmu-mir-6930	microRNA mir-6930	ncRNA	4.59	107.3	1	32	1.4651e-06	0.313295	7.32407	4.54705	6.3944e-06	2.25373e-06	-4.55756	5.17519e-06
NR_106072		Mir7213	mmu-mir-7213	microRNA mir-7213	ncRNA	4.59	107.3	1	32	1.4651e-06	0.313295	7.32407	4.54705	6.3944e-06	2.25373e-06	-4.55756	5.17519e-06
NM_016874	ENSMUSG00000058886	Deaf1	AU042387|C230009B13Rik|NUDR	deformed epidermal autoregulatory factor 1 (Drosophila)	protein-coding	4.59	107.3	1	32	1.4651e-06	0.313295	7.32407	4.54705	6.3944e-06	2.25373e-06	-4.55756	5.17519e-06
NM_147039	ENSMUSG00000042849	Olfr1414	MOR103-2	olfactory receptor 1414	protein-coding	4.59	103.95	1	31	1.4651e-06	0.313295	7.09519	4.50125	6.20063e-06	2.21932e-06	-4.47713	7.56545e-06
NM_133851	ENSMUSG00000027306	Nusap1	2610201A12Rik|AI481307|ANKT|AW547774|BB165529|BM037|LNP|NuSAP|Q0310|SAPL	nucleolar and spindle associated protein 1	protein-coding	4.59	100.6	1	30	1.4651e-06	0.313295	6.86631	4.45394	6.00686e-06	2.18436e-06	-4.39525	1.10645e-05
NM_133851	ENSMUSG00000027306	Nusap1	2610201A12Rik|AI481307|ANKT|AW547774|BB165529|BM037|LNP|NuSAP|Q0310|SAPL	nucleolar and spindle associated protein 1	protein-coding	4.59	100.6	1	30	1.4651e-06	0.313295	6.86631	4.45394	6.00686e-06	2.18436e-06	-4.39525	1.10645e-05
NM_001042653		Oip5	5730547N13Rik|Lint-25|Ms18b	Opa interacting protein 5	protein-coding	4.59	100.6	1	30	1.4651e-06	0.313295	6.86631	4.45394	6.00686e-06	2.18436e-06	-4.39525	1.10645e-05
NM_007939	ENSMUSG00000028661	Epha8	AW047546|Eek|Hek3|mKIAA1459	Eph receptor A8	protein-coding	4.59	97.25	1	29	1.4651e-06	0.313295	6.63744	4.40503	5.81309e-06	2.14884e-06	-4.31185	1.61891e-05
NR_045880	ENSMUSG00000085828	Gm15612	ENSMUSG00000072920|OTTMUSG00000024319	predicted gene 15612	ncRNA	4.59	93.89	1	28	1.4651e-06	0.313295	6.40856	4.35441	5.61932e-06	2.11273e-06	-4.22685	2.36988e-05
NM_007433	ENSMUSG00000026246	Alppl2	Akp5|C77216|D1Ertd816e|EAP	alkaline phosphatase, placental-like 2	protein-coding	4.59	93.89	1	28	1.4651e-06	0.313295	6.40856	4.35441	5.61932e-06	2.11273e-06	-4.22685	2.36988e-05
NM_026862	ENSMUSG00000052212	Cd177	1190003K14Rik|Pdp3	CD177 antigen	protein-coding	4.59	93.89	1	28	1.4651e-06	0.313295	6.40856	4.35441	5.61932e-06	2.11273e-06	-4.22685	2.36988e-05
NM_008626	ENSMUSG00000020695	Mrc2	Endo180|mKIAA0709|uPARAP	mannose receptor, C type 2	protein-coding	4.59	93.89	1	28	1.4651e-06	0.313295	6.40856	4.35441	5.61932e-06	2.11273e-06	-4.22685	2.36988e-05
NM_029021		Ocstamp	4833422F24Rik|OC-STAMP	osteoclast stimulatory transmembrane protein	protein-coding	4.59	90.54	1	27	1.4651e-06	0.313295	6.17968	4.30194	5.42555e-06	2.07598e-06	-4.14014	3.47098e-05
NM_008483	ENSMUSG00000052911	Lamb2	AW211941|Lamb-2|Lams	laminin, beta 2	protein-coding	4.59	90.54	1	27	1.4651e-06	0.313295	6.17968	4.30194	5.42555e-06	2.07598e-06	-4.14014	3.47098e-05
NM_023247	ENSMUSG00000070283	Ndufaf3	4733401H18Rik	NADH dehydrogenase (ubiquinone) 1 alpha subcomplex, assembly factor 3	protein-coding	4.59	87.19	1	26	1.4651e-06	0.313295	5.95081	4.24749	5.23178e-06	2.03857e-06	-4.05162	5.08647e-05
NM_030104	ENSMUSG00000037689	Tmem247	1700090G07Rik	transmembrane protein 247	protein-coding	4.59	83.83	1	25	1.4651e-06	0.313295	5.72193	4.19091	5.03801e-06	2.00046e-06	-3.96117	7.45825e-05
NM_030104	ENSMUSG00000037689	Tmem247	1700090G07Rik	transmembrane protein 247	protein-coding	4.59	83.83	1	25	1.4651e-06	0.313295	5.72193	4.19091	5.03801e-06	2.00046e-06	-3.96117	7.45825e-05
NM_198018	ENSMUSG00000017631	Abr	-	active BCR-related gene	protein-coding	4.59	80.48	1	24	1.4651e-06	0.313295	5.49305	4.13201	4.84424e-06	1.96162e-06	-3.86867	0.000109429
NM_145819	ENSMUSG00000030380	Mzf1	Mzf-2|Mzf2|Zfp121|Zfp98|Znf42	myeloid zinc finger 1	protein-coding	4.59	80.48	1	24	1.4651e-06	0.313295	5.49305	4.13201	4.84424e-06	1.96162e-06	-3.86867	0.000109429
NM_145819	ENSMUSG00000030380	Mzf1	Mzf-2|Mzf2|Zfp121|Zfp98|Znf42	myeloid zinc finger 1	protein-coding	4.59	80.48	1	24	1.4651e-06	0.313295	5.49305	4.13201	4.84424e-06	1.96162e-06	-3.86867	0.000109429
NR_045883		4930413F20Rik	-	RIKEN cDNA 4930413F20 gene	ncRNA	4.59	80.48	1	24	1.4651e-06	0.313295	5.49305	4.13201	4.84424e-06	1.96162e-06	-3.86867	0.000109429
NM_030251	ENSMUSG00000030083	Abtb1	AI847549|BC003234|BPOZ|EF1ABP	ankyrin repeat and BTB (POZ) domain containing 1	protein-coding	4.59	80.48	1	24	1.4651e-06	0.313295	5.49305	4.13201	4.84424e-06	1.96162e-06	-3.86867	0.000109429
NM_145819	ENSMUSG00000030380	Mzf1	Mzf-2|Mzf2|Zfp121|Zfp98|Znf42	myeloid zinc finger 1	protein-coding	4.59	80.48	1	24	1.4651e-06	0.313295	5.49305	4.13201	4.84424e-06	1.96162e-06	-3.86867	0.000109429
NM_080455	ENSMUSG00000047907	Tshz2	2900073F20Rik|B830045G17|Mtsh2|Sdccag33l|Tsh2|Zfp218|mKIAA4248|teashirt2	teashirt zinc finger family member 2	protein-coding	4.59	77.13	1	23	1.4651e-06	0.313295	5.26417	4.07061	4.65048e-06	1.92198e-06	-3.77398	0.000160664
NR_015532		1700108J01Rik	-	RIKEN cDNA 1700108J01 gene	ncRNA	4.59	77.13	1	23	1.4651e-06	0.313295	5.26417	4.07061	4.65048e-06	1.92198e-06	-3.77398	0.000160664
NM_001037935	ENSMUSG00000067973	Gm6994	EG629678	predicted gene 6994	ncRNA	4.59	77.13	1	23	1.4651e-06	0.313295	5.26417	4.07061	4.65048e-06	1.92198e-06	-3.77398	0.000160664
NM_008446	ENSMUSG00000034311	Kif4	AI323435|D330050K22Rik|Kns4	kinesin family member 4	protein-coding	4.59	77.13	1	23	1.4651e-06	0.313295	5.26417	4.07061	4.65048e-06	1.92198e-06	-3.77398	0.000160664
NM_013911	ENSMUSG00000066892	Fbxl12	3110048D16Rik|Fbl12	F-box and leucine-rich repeat protein 12	protein-coding	4.59	77.13	1	23	1.4651e-06	0.313295	5.26417	4.07061	4.65048e-06	1.92198e-06	-3.77398	0.000160664
NM_027066	ENSMUSG00000025652	Tmem89	1700024B07Rik	transmembrane protein 89	protein-coding	4.59	77.13	1	23	1.4651e-06	0.313295	5.26417	4.07061	4.65048e-06	1.92198e-06	-3.77398	0.000160664
NM_031875	ENSMUSG00000062372	Otof	-	otoferlin	protein-coding	4.59	77.13	1	23	1.4651e-06	0.313295	5.26417	4.07061	4.65048e-06	1.92198e-06	-3.77398	0.000160664
NM_019746	ENSMUSG00000030417	Pdcd5	2200003D22Rik|AA408513|Tfar19	programmed cell death 5	protein-coding	4.59	77.13	1	23	1.4651e-06	0.313295	5.26417	4.07061	4.65048e-06	1.92198e-06	-3.77398	0.000160664
NM_001109743	ENSMUSG00000091519	Skor2	Corl2|EG664805|Fussel18|Gm7348	SKI family transcriptional corepressor 2	protein-coding	4.59	77.13	1	23	1.4651e-06	0.313295	5.26417	4.07061	4.65048e-06	1.92198e-06	-3.77398	0.000160664
NM_031875	ENSMUSG00000062372	Otof	-	otoferlin	protein-coding	4.59	77.13	1	23	1.4651e-06	0.313295	5.26417	4.07061	4.65048e-06	1.92198e-06	-3.77398	0.000160664
NM_013911	ENSMUSG00000066892	Fbxl12	3110048D16Rik|Fbl12	F-box and leucine-rich repeat protein 12	protein-coding	4.59	77.13	1	23	1.4651e-06	0.313295	5.26417	4.07061	4.65048e-06	1.92198e-06	-3.77398	0.000160664
NM_133731	ENSMUSG00000045027	Prss22	4733401N09Rik|BSSP-4|SP001LA	protease, serine 22	protein-coding	4.59	77.13	1	23	1.4651e-06	0.313295	5.26417	4.07061	4.65048e-06	1.92198e-06	-3.77398	0.000160664
NR_105866		Mir6901	mmu-mir-6901	microRNA mir-6901	ncRNA	4.59	77.13	1	23	1.4651e-06	0.313295	5.26417	4.07061	4.65048e-06	1.92198e-06	-3.77398	0.000160664
NM_001111317	ENSMUSG00000047733	BC048609	-	cDNA sequence BC048609	protein-coding	4.59	77.13	1	23	1.4651e-06	0.313295	5.26417	4.07061	4.65048e-06	1.92198e-06	-3.77398	0.000160664
NM_031875	ENSMUSG00000062372	Otof	-	otoferlin	protein-coding	4.59	77.13	1	23	1.4651e-06	0.313295	5.26417	4.07061	4.65048e-06	1.92198e-06	-3.77398	0.000160664
NM_013911	ENSMUSG00000066892	Fbxl12	3110048D16Rik|Fbl12	F-box and leucine-rich repeat protein 12	protein-coding	4.59	77.13	1	23	1.4651e-06	0.313295	5.26417	4.07061	4.65048e-06	1.92198e-06	-3.77398	0.000160664
NM_031201	ENSMUSG00000022570	Tsta3	AI256181|FX|Tstap35b	tissue specific transplantation antigen P35B	protein-coding	4.59	73.77	1	22	1.4651e-06	0.313295	5.0353	4.00648	4.45671e-06	1.88152e-06	-3.67693	0.00023606
NM_021351	ENSMUSG00000066975	Cryba4	-	crystallin, beta A4	protein-coding	4.59	73.77	1	22	1.4651e-06	0.313295	5.0353	4.00648	4.45671e-06	1.88152e-06	-3.67693	0.00023606
NM_019649	ENSMUSG00000002981	Clptm1	HS9|N14	cleft lip and palate associated transmembrane protein 1	protein-coding	4.59	73.77	1	22	1.4651e-06	0.313295	5.0353	4.00648	4.45671e-06	1.88152e-06	-3.67693	0.00023606
NM_153392	ENSMUSG00000028555	Ttc39a	4922503N01Rik	tetratricopeptide repeat domain 39A	protein-coding	4.59	73.77	1	22	1.4651e-06	0.313295	5.0353	4.00648	4.45671e-06	1.88152e-06	-3.67693	0.00023606
NM_180588	ENSMUSG00000033589	Reep4	2700029E10Rik	receptor accessory protein 4	protein-coding	4.59	73.77	1	22	1.4651e-06	0.313295	5.0353	4.00648	4.45671e-06	1.88152e-06	-3.67693	0.00023606
NM_027303	ENSMUSG00000027517	Ankrd60	1700019A24Rik|1700030G11Rik	ankyrin repeat domain 60	protein-coding	4.59	73.77	1	22	1.4651e-06	0.313295	5.0353	4.00648	4.45671e-06	1.88152e-06	-3.67693	0.00023606
NM_153153	ENSMUSG00000024236	Svil	AU024053|B430302E16Rik	supervillin	protein-coding	4.59	73.77	1	22	1.4651e-06	0.313295	5.0353	4.00648	4.45671e-06	1.88152e-06	-3.67693	0.00023606
NM_181344	ENSMUSG00000038527	C1rl	C1r-LP|C1rl1|C1rlp	complement component 1, r subcomponent-like	protein-coding	4.59	73.77	1	22	1.4651e-06	0.313295	5.0353	4.00648	4.45671e-06	1.88152e-06	-3.67693	0.00023606
NM_009948	ENSMUSG00000078937	Cpt1b	Cpt1|Cpt1-m|Cpti|Cpti-m|M-cpti	carnitine palmitoyltransferase 1b, muscle	protein-coding	4.59	73.77	1	22	1.4651e-06	0.313295	5.0353	4.00648	4.45671e-06	1.88152e-06	-3.67693	0.00023606
NM_001081390	ENSMUSG00000058056	Palld	2410003B16Rik|6030492A02	palladin, cytoskeletal associated protein	protein-coding	4.59	73.77	1	22	1.4651e-06	0.313295	5.0353	4.00648	4.45671e-06	1.88152e-06	-3.67693	0.00023606
NM_001040130	ENSMUSG00000026939	Tmem141	1110065P14Rik|AI663999|D2Ertd217e	transmembrane protein 141	protein-coding	4.59	73.77	1	22	1.4651e-06	0.313295	5.0353	4.00648	4.45671e-06	1.88152e-06	-3.67693	0.00023606
NM_001040130	ENSMUSG00000026939	Tmem141	1110065P14Rik|AI663999|D2Ertd217e	transmembrane protein 141	protein-coding	4.59	73.77	1	22	1.4651e-06	0.313295	5.0353	4.00648	4.45671e-06	1.88152e-06	-3.67693	0.00023606
NM_022314	ENSMUSG00000027940	Tpm3	TM30nm|TMnm|Tm5NM|Tpm-5|Tpm5|Trop-5|gamma-TM|hTM30nm|hTMnm	tropomyosin 3, gamma	protein-coding	4.59	73.77	1	22	1.4651e-06	0.313295	5.0353	4.00648	4.45671e-06	1.88152e-06	-3.67693	0.00023606
NM_027303	ENSMUSG00000027517	Ankrd60	1700019A24Rik|1700030G11Rik	ankyrin repeat domain 60	protein-coding	4.59	73.77	1	22	1.4651e-06	0.313295	5.0353	4.00648	4.45671e-06	1.88152e-06	-3.67693	0.00023606
NM_022314	ENSMUSG00000027940	Tpm3	TM30nm|TMnm|Tm5NM|Tpm-5|Tpm5|Trop-5|gamma-TM|hTM30nm|hTMnm	tropomyosin 3, gamma	protein-coding	4.59	73.77	1	22	1.4651e-06	0.313295	5.0353	4.00648	4.45671e-06	1.88152e-06	-3.67693	0.00023606
NM_029815	ENSMUSG00000013523	Bcas1	2210416M21Rik|9030223A09Rik|AI841227|NABC1	breast carcinoma amplified sequence 1	protein-coding	4.59	73.77	1	22	1.4651e-06	0.313295	5.0353	4.00648	4.45671e-06	1.88152e-06	-3.67693	0.00023606
NM_001029890	ENSMUSG00000074480	Mex3a	2700083E18Rik|Gm411|Rkhd4	mex3 homolog A (C. elegans)	protein-coding	4.59	73.77	1	22	1.4651e-06	0.313295	5.0353	4.00648	4.45671e-06	1.88152e-06	-3.67693	0.00023606
NM_011662	ENSMUSG00000030579	Tyrobp	DAP12|KARAP|Ly83	TYRO protein tyrosine kinase binding protein	protein-coding	4.59	73.77	1	22	1.4651e-06	0.313295	5.0353	4.00648	4.45671e-06	1.88152e-06	-3.67693	0.00023606
NM_009519	ENSMUSG00000015957	Wnt11	-	wingless-type MMTV integration site family, member 11	protein-coding	4.59	73.77	1	22	1.4651e-06	0.313295	5.0353	4.00648	4.45671e-06	1.88152e-06	-3.67693	0.00023606
NR_033644		Fut4-ps1	-	fucosyltransferase 4, pseudogene 1	pseudo	4.59	73.77	1	22	1.4651e-06	0.313295	5.0353	4.00648	4.45671e-06	1.88152e-06	-3.67693	0.00023606
NM_009519	ENSMUSG00000015957	Wnt11	-	wingless-type MMTV integration site family, member 11	protein-coding	4.59	73.77	1	22	1.4651e-06	0.313295	5.0353	4.00648	4.45671e-06	1.88152e-06	-3.67693	0.00023606
NM_008791	ENSMUSG00000090223	Pcp4	P16Rimb19|Pcp-4|Pep19	Purkinje cell protein 4	protein-coding	4.59	73.77	1	22	1.4651e-06	0.313295	5.0353	4.00648	4.45671e-06	1.88152e-06	-3.67693	0.00023606
NM_029815	ENSMUSG00000013523	Bcas1	2210416M21Rik|9030223A09Rik|AI841227|NABC1	breast carcinoma amplified sequence 1	protein-coding	4.59	73.77	1	22	1.4651e-06	0.313295	5.0353	4.00648	4.45671e-06	1.88152e-06	-3.67693	0.00023606
NM_011635	ENSMUSG00000051257	Trap1a	Tra-P1A	tumor rejection antigen P1A	protein-coding	4.59	70.42	1	21	1.4651e-06	0.313295	4.80642	3.93937	4.26294e-06	1.84016e-06	-3.57734	0.000347112
NM_001033534	ENSMUSG00000060594	Layn	E030012M19Rik|Gm511	layilin	protein-coding	4.59	70.42	1	21	1.4651e-06	0.313295	4.80642	3.93937	4.26294e-06	1.84016e-06	-3.57734	0.000347112
NM_001039676	ENSMUSG00000072572	Slc39a2	F730005G13Rik|Gm1789|Gm289|Zip2	solute carrier family 39 (zinc transporter), member 2	protein-coding	4.59	70.42	1	21	1.4651e-06	0.313295	4.80642	3.93937	4.26294e-06	1.84016e-06	-3.57734	0.000347112
NM_026669	ENSMUSG00000023010	Tmbim6	5031406P05Rik|Bi1|Tegt	transmembrane BAX inhibitor motif containing 6	protein-coding	4.59	70.42	1	21	1.4651e-06	0.313295	4.80642	3.93937	4.26294e-06	1.84016e-06	-3.57734	0.000347112
NM_026669	ENSMUSG00000023010	Tmbim6	5031406P05Rik|Bi1|Tegt	transmembrane BAX inhibitor motif containing 6	protein-coding	4.59	70.42	1	21	1.4651e-06	0.313295	4.80642	3.93937	4.26294e-06	1.84016e-06	-3.57734	0.000347112
NM_011691		Vav1	Vav|vav-T	vav 1 oncogene	protein-coding	4.59	70.42	1	21	1.4651e-06	0.313295	4.80642	3.93937	4.26294e-06	1.84016e-06	-3.57734	0.000347112
NM_029568	ENSMUSG00000042436	Mfap4	1110007F23Rik	microfibrillar-associated protein 4	protein-coding	4.59	70.42	1	21	1.4651e-06	0.313295	4.80642	3.93937	4.26294e-06	1.84016e-06	-3.57734	0.000347112
NM_008317		Hyal1	Hya1|Hyal-1	hyaluronoglucosaminidase 1	protein-coding	4.59	70.42	1	21	1.4651e-06	0.313295	4.80642	3.93937	4.26294e-06	1.84016e-06	-3.57734	0.000347112
NM_021334	ENSMUSG00000030789	Itgax	AI449405|Cd11c|Cr4|N418	integrin alpha X	protein-coding	4.59	70.42	1	21	1.4651e-06	0.313295	4.80642	3.93937	4.26294e-06	1.84016e-06	-3.57734	0.000347112
NM_029971	ENSMUSG00000035383	Pmch	A230109K23Rik	pro-melanin-concentrating hormone	protein-coding	4.59	70.42	1	21	1.4651e-06	0.313295	4.80642	3.93937	4.26294e-06	1.84016e-06	-3.57734	0.000347112
NM_026669	ENSMUSG00000023010	Tmbim6	5031406P05Rik|Bi1|Tegt	transmembrane BAX inhibitor motif containing 6	protein-coding	4.59	70.42	1	21	1.4651e-06	0.313295	4.80642	3.93937	4.26294e-06	1.84016e-06	-3.57734	0.000347112
NM_008907		Ppia	2700098C05|Cphn|CyP-18|CypA	peptidylprolyl isomerase A	protein-coding	4.59	70.42	1	21	1.4651e-06	0.313295	4.80642	3.93937	4.26294e-06	1.84016e-06	-3.57734	0.000347112
NM_013686	ENSMUSG00000068039	Tcp1	AI528772|CCT|Cct1|Ccta|TRic|Tcp-1|Tp63|c-cpn|p63	t-complex protein 1	protein-coding	4.59	70.42	1	21	1.4651e-06	0.313295	4.80642	3.93937	4.26294e-06	1.84016e-06	-3.57734	0.000347112
NM_026310		Mrpl18	1010001C05Rik|C79879|HSPC071|MRP-L18	mitochondrial ribosomal protein L18	protein-coding	4.59	70.42	1	21	1.4651e-06	0.313295	4.80642	3.93937	4.26294e-06	1.84016e-06	-3.57734	0.000347112
NM_013470	ENSMUSG00000029484	Anxa3	Anx3	annexin A3	protein-coding	4.59	70.42	1	21	1.4651e-06	0.313295	4.80642	3.93937	4.26294e-06	1.84016e-06	-3.57734	0.000347112
NM_025842	ENSMUSG00000062381	Vps28	1110014J03Rik|AI847241|D730005C08Rik	vacuolar protein sorting 28 (yeast)	protein-coding	4.59	70.42	1	21	1.4651e-06	0.313295	4.80642	3.93937	4.26294e-06	1.84016e-06	-3.57734	0.000347112
NM_008690	ENSMUSG00000023947	Nfkbie	IKBE	nuclear factor of kappa light polypeptide gene enhancer in B cells inhibitor, epsilon	protein-coding	4.59	70.42	1	21	1.4651e-06	0.313295	4.80642	3.93937	4.26294e-06	1.84016e-06	-3.57734	0.000347112
NM_008263	ENSMUSG00000000938	Hoxa10	Hox-1.8|Hoxa-10	homeobox A10	protein-coding	4.59	70.42	1	21	1.4651e-06	0.313295	4.80642	3.93937	4.26294e-06	1.84016e-06	-3.57734	0.000347112
NM_013686	ENSMUSG00000068039	Tcp1	AI528772|CCT|Cct1|Ccta|TRic|Tcp-1|Tp63|c-cpn|p63	t-complex protein 1	protein-coding	4.59	70.42	1	21	1.4651e-06	0.313295	4.80642	3.93937	4.26294e-06	1.84016e-06	-3.57734	0.000347112
NM_011691		Vav1	Vav|vav-T	vav 1 oncogene	protein-coding	4.59	70.42	1	21	1.4651e-06	0.313295	4.80642	3.93937	4.26294e-06	1.84016e-06	-3.57734	0.000347112
NM_011691		Vav1	Vav|vav-T	vav 1 oncogene	protein-coding	4.59	70.42	1	21	1.4651e-06	0.313295	4.80642	3.93937	4.26294e-06	1.84016e-06	-3.57734	0.000347112
NM_019974	ENSMUSG00000067616	Klk11	2310015I08Rik|Prss20|TLSP	kallikrein related-peptidase 11	protein-coding	9.18	137.48	2	41	1.4651e-06	0.626591	9.38396	3.9046	8.3321e-06	2.57263e-06	-4.98727	6.12372e-07
NR_015501	ENSMUSG00000074782	4833422C13Rik	-	RIKEN cDNA 4833422C13 gene	ncRNA	4.59	67.07	1	20	1.4651e-06	0.313295	4.57754	3.86898	4.06917e-06	1.79785e-06	-3.47501	0.000510843
NM_001173500	ENSMUSG00000071335	G630090E17Rik	Naglt1c	RIKEN cDNA G630090E17 gene	protein-coding	4.59	67.07	1	20	1.4651e-06	0.313295	4.57754	3.86898	4.06917e-06	1.79785e-06	-3.47501	0.000510843
NR_015501	ENSMUSG00000074782	4833422C13Rik	-	RIKEN cDNA 4833422C13 gene	ncRNA	4.59	67.07	1	20	1.4651e-06	0.313295	4.57754	3.86898	4.06917e-06	1.79785e-06	-3.47501	0.000510843
NM_001144992	ENSMUSG00000026227	2810459M11Rik	-	RIKEN cDNA 2810459M11 gene	protein-coding	4.59	67.07	1	20	1.4651e-06	0.313295	4.57754	3.86898	4.06917e-06	1.79785e-06	-3.47501	0.000510843
NM_008938	ENSMUSG00000023978	Prph2	AOFMD|AVMD|Nmf193|PRPH|RP7|Rd-2|Rd2|Rds|Tspan22|rds	peripherin 2	protein-coding	4.59	67.07	1	20	1.4651e-06	0.313295	4.57754	3.86898	4.06917e-06	1.79785e-06	-3.47501	0.000510843
NM_008809	ENSMUSG00000024620	Pdgfrb	AI528809|CD140b|PDGFR-1|Pdgfr	platelet derived growth factor receptor, beta polypeptide	protein-coding	4.59	67.07	1	20	1.4651e-06	0.313295	4.57754	3.86898	4.06917e-06	1.79785e-06	-3.47501	0.000510843
NR_015514	ENSMUSG00000097194	9330175E14Rik	A630085K21	RIKEN cDNA 9330175E14 gene	ncRNA	4.59	67.07	1	20	1.4651e-06	0.313295	4.57754	3.86898	4.06917e-06	1.79785e-06	-3.47501	0.000510843
NM_028790	ENSMUSG00000021620	Acot12	1300004O04Rik|4930449F15Rik|AV027244|Cach|mCACH-1	acyl-CoA thioesterase 12	protein-coding	4.59	67.07	1	20	1.4651e-06	0.313295	4.57754	3.86898	4.06917e-06	1.79785e-06	-3.47501	0.000510843
NM_008809	ENSMUSG00000024620	Pdgfrb	AI528809|CD140b|PDGFR-1|Pdgfr	platelet derived growth factor receptor, beta polypeptide	protein-coding	4.59	67.07	1	20	1.4651e-06	0.313295	4.57754	3.86898	4.06917e-06	1.79785e-06	-3.47501	0.000510843
NM_008216	ENSMUSG00000022367	Has2	-	hyaluronan synthase 2	protein-coding	9.18	134.13	2	40	1.4651e-06	0.626591	9.15509	3.86898	8.13833e-06	2.54254e-06	-4.91441	8.90503e-07
NM_007999	ENSMUSG00000024742	Fen1	AW538437|FEN-1	flap structure specific endonuclease 1	protein-coding	4.59	67.07	1	20	1.4651e-06	0.313295	4.57754	3.86898	4.06917e-06	1.79785e-06	-3.47501	0.000510843
NM_007999	ENSMUSG00000024742	Fen1	AW538437|FEN-1	flap structure specific endonuclease 1	protein-coding	4.59	67.07	1	20	1.4651e-06	0.313295	4.57754	3.86898	4.06917e-06	1.79785e-06	-3.47501	0.000510843
NM_007999	ENSMUSG00000024742	Fen1	AW538437|FEN-1	flap structure specific endonuclease 1	protein-coding	4.59	67.07	1	20	1.4651e-06	0.313295	4.57754	3.86898	4.06917e-06	1.79785e-06	-3.47501	0.000510843
NM_001144992	ENSMUSG00000026227	2810459M11Rik	-	RIKEN cDNA 2810459M11 gene	protein-coding	4.59	67.07	1	20	1.4651e-06	0.313295	4.57754	3.86898	4.06917e-06	1.79785e-06	-3.47501	0.000510843
NM_013753	ENSMUSG00000020092	Pald1	MMPAL|Pald|mKIAA1274	phosphatase domain containing, paladin 1	protein-coding	4.59	67.07	1	20	1.4651e-06	0.313295	4.57754	3.86898	4.06917e-06	1.79785e-06	-3.47501	0.000510843
NR_015501	ENSMUSG00000074782	4833422C13Rik	-	RIKEN cDNA 4833422C13 gene	ncRNA	4.59	67.07	1	20	1.4651e-06	0.313295	4.57754	3.86898	4.06917e-06	1.79785e-06	-3.47501	0.000510843
NM_144923	ENSMUSG00000040466	Blvrb	-	biliverdin reductase B (flavin reductase (NADPH))	protein-coding	4.59	67.07	1	20	1.4651e-06	0.313295	4.57754	3.86898	4.06917e-06	1.79785e-06	-3.47501	0.000510843
NM_009781	ENSMUSG00000051331	Cacna1c	Cav1.2|Cchl1a1|D930026N18Rik|MBC|MELC-CC	calcium channel, voltage-dependent, L type, alpha 1C subunit	protein-coding	4.59	63.71	1	19	1.4651e-06	0.313295	4.34867	3.79498	3.8754e-06	1.75452e-06	-3.3697	0.000752504
NM_147778	ENSMUSG00000051154	Commd3	AW550818|Bup|D2Ertd542e	COMM domain containing 3	protein-coding	4.59	63.71	1	19	1.4651e-06	0.313295	4.34867	3.79498	3.8754e-06	1.75452e-06	-3.3697	0.000752504
NM_023224	ENSMUSG00000040525	Cblc	2310076I21Rik|2310079L19Rik|Cbl3	Casitas B-lineage lymphoma c	protein-coding	4.59	63.71	1	19	1.4651e-06	0.313295	4.34867	3.79498	3.8754e-06	1.75452e-06	-3.3697	0.000752504
NM_010162		Ext1	AA409028	exostoses (multiple) 1	protein-coding	4.59	63.71	1	19	1.4651e-06	0.313295	4.34867	3.79498	3.8754e-06	1.75452e-06	-3.3697	0.000752504
NM_009781	ENSMUSG00000051331	Cacna1c	Cav1.2|Cchl1a1|D930026N18Rik|MBC|MELC-CC	calcium channel, voltage-dependent, L type, alpha 1C subunit	protein-coding	4.59	63.71	1	19	1.4651e-06	0.313295	4.34867	3.79498	3.8754e-06	1.75452e-06	-3.3697	0.000752504
NM_175632	ENSMUSG00000054594	Oscar	mOSCAR|mOSCAR-M1|mOSCAR-M2|mOSCAR-M3	osteoclast associated receptor	protein-coding	4.59	63.71	1	19	1.4651e-06	0.313295	4.34867	3.79498	3.8754e-06	1.75452e-06	-3.3697	0.000752504
NM_010065	ENSMUSG00000026825	Dnm1	AI838169|Dnm|Ftfl|mKIAA4093	dynamin 1	protein-coding	4.59	63.71	1	19	1.4651e-06	0.313295	4.34867	3.79498	3.8754e-06	1.75452e-06	-3.3697	0.000752504
NM_021447	ENSMUSG00000062077	Trim54	4930486E09Rik|4930566I02Rik|MURF|MURF-3|MuRF3|Rnf30	tripartite motif-containing 54	protein-coding	4.59	63.71	1	19	1.4651e-06	0.313295	4.34867	3.79498	3.8754e-06	1.75452e-06	-3.3697	0.000752504
NR_029768		Mir339	Mirn339|mmu-mir-339	microRNA 339	ncRNA	4.59	63.71	1	19	1.4651e-06	0.313295	4.34867	3.79498	3.8754e-06	1.75452e-06	-3.3697	0.000752504
NM_011861	ENSMUSG00000040276	Pacsin1	A830061D09Rik|H74|mKIAA1379|syndapin	protein kinase C and casein kinase substrate in neurons 1	protein-coding	4.59	63.71	1	19	1.4651e-06	0.313295	4.34867	3.79498	3.8754e-06	1.75452e-06	-3.3697	0.000752504
NM_009781	ENSMUSG00000051331	Cacna1c	Cav1.2|Cchl1a1|D930026N18Rik|MBC|MELC-CC	calcium channel, voltage-dependent, L type, alpha 1C subunit	protein-coding	4.59	63.71	1	19	1.4651e-06	0.313295	4.34867	3.79498	3.8754e-06	1.75452e-06	-3.3697	0.000752504
NM_011861	ENSMUSG00000040276	Pacsin1	A830061D09Rik|H74|mKIAA1379|syndapin	protein kinase C and casein kinase substrate in neurons 1	protein-coding	4.59	63.71	1	19	1.4651e-06	0.313295	4.34867	3.79498	3.8754e-06	1.75452e-06	-3.3697	0.000752504
NM_009781	ENSMUSG00000051331	Cacna1c	Cav1.2|Cchl1a1|D930026N18Rik|MBC|MELC-CC	calcium channel, voltage-dependent, L type, alpha 1C subunit	protein-coding	4.59	63.71	1	19	1.4651e-06	0.313295	4.34867	3.79498	3.8754e-06	1.75452e-06	-3.3697	0.000752504
NM_008767	ENSMUSG00000000154	Slc22a18	AW260131|BWR1A|BWSCR1A|HET|ITM|Impt1|Orctl2|Slc22a1l|TSSC5|p45-BWR1A	solute carrier family 22 (organic cation transporter), member 18	protein-coding	4.59	63.71	1	19	1.4651e-06	0.313295	4.34867	3.79498	3.8754e-06	1.75452e-06	-3.3697	0.000752504
NM_030224	ENSMUSG00000018844	Fndc8	4930466G16Rik	fibronectin type III domain containing 8	protein-coding	4.59	63.71	1	19	1.4651e-06	0.313295	4.34867	3.79498	3.8754e-06	1.75452e-06	-3.3697	0.000752504
NM_009781	ENSMUSG00000051331	Cacna1c	Cav1.2|Cchl1a1|D930026N18Rik|MBC|MELC-CC	calcium channel, voltage-dependent, L type, alpha 1C subunit	protein-coding	4.59	63.71	1	19	1.4651e-06	0.313295	4.34867	3.79498	3.8754e-06	1.75452e-06	-3.3697	0.000752504
NM_011861	ENSMUSG00000040276	Pacsin1	A830061D09Rik|H74|mKIAA1379|syndapin	protein kinase C and casein kinase substrate in neurons 1	protein-coding	4.59	63.71	1	19	1.4651e-06	0.313295	4.34867	3.79498	3.8754e-06	1.75452e-06	-3.3697	0.000752504
NM_146257	ENSMUSG00000050822	Slc29a4	ENT4|mPMAT	solute carrier family 29 (nucleoside transporters), member 4	protein-coding	4.59	63.71	1	19	1.4651e-06	0.313295	4.34867	3.79498	3.8754e-06	1.75452e-06	-3.3697	0.000752504
NR_040520		2310069B03Rik	-	RIKEN cDNA 2310069B03 gene	ncRNA	4.59	63.71	1	19	1.4651e-06	0.313295	4.34867	3.79498	3.8754e-06	1.75452e-06	-3.3697	0.000752504
NM_022321	ENSMUSG00000022439	Parvg	AI413459	parvin, gamma	protein-coding	4.59	63.71	1	19	1.4651e-06	0.313295	4.34867	3.79498	3.8754e-06	1.75452e-06	-3.3697	0.000752504
NM_023224	ENSMUSG00000040525	Cblc	2310076I21Rik|2310079L19Rik|Cbl3	Casitas B-lineage lymphoma c	protein-coding	4.59	63.71	1	19	1.4651e-06	0.313295	4.34867	3.79498	3.8754e-06	1.75452e-06	-3.3697	0.000752504
NR_105979		Mir7012	mmu-mir-7012	microRNA mir-7012	ncRNA	4.59	63.71	1	19	1.4651e-06	0.313295	4.34867	3.79498	3.8754e-06	1.75452e-06	-3.3697	0.000752504
NM_001039939	ENSMUSG00000042548	Asxl1	mKIAA0978	additional sex combs like 1	protein-coding	4.59	63.71	1	19	1.4651e-06	0.313295	4.34867	3.79498	3.8754e-06	1.75452e-06	-3.3697	0.000752504
NR_015472	ENSMUSG00000097006	9530082P21Rik	E030034P13Rik	RIKEN cDNA 9530082P21 gene	ncRNA	4.59	63.71	1	19	1.4651e-06	0.313295	4.34867	3.79498	3.8754e-06	1.75452e-06	-3.3697	0.000752504
NM_011709	ENSMUSG00000000381	Wap	-	whey acidic protein	protein-coding	4.59	63.71	1	19	1.4651e-06	0.313295	4.34867	3.79498	3.8754e-06	1.75452e-06	-3.3697	0.000752504
NM_175632	ENSMUSG00000054594	Oscar	mOSCAR|mOSCAR-M1|mOSCAR-M2|mOSCAR-M3	osteoclast associated receptor	protein-coding	4.59	63.71	1	19	1.4651e-06	0.313295	4.34867	3.79498	3.8754e-06	1.75452e-06	-3.3697	0.000752504
NM_009657	ENSMUSG00000017390	Aldoc	AI847350|AU040929|Aldo3|Scrg2	aldolase C, fructose-bisphosphate	protein-coding	4.59	63.71	1	19	1.4651e-06	0.313295	4.34867	3.79498	3.8754e-06	1.75452e-06	-3.3697	0.000752504
NM_022880	ENSMUSG00000023942	Slc29a1	1200014D21Rik|AA407560|ENT1	solute carrier family 29 (nucleoside transporters), member 1	protein-coding	4.59	63.71	1	19	1.4651e-06	0.313295	4.34867	3.79498	3.8754e-06	1.75452e-06	-3.3697	0.000752504
NM_015765	ENSMUSG00000051396	Hspa14	70kDa|HSP70L1|Hsp70-4|NST-1|hsr.1	heat shock protein 14	protein-coding	4.59	63.71	1	19	1.4651e-06	0.313295	4.34867	3.79498	3.8754e-06	1.75452e-06	-3.3697	0.000752504
NM_009781	ENSMUSG00000051331	Cacna1c	Cav1.2|Cchl1a1|D930026N18Rik|MBC|MELC-CC	calcium channel, voltage-dependent, L type, alpha 1C subunit	protein-coding	4.59	63.71	1	19	1.4651e-06	0.313295	4.34867	3.79498	3.8754e-06	1.75452e-06	-3.3697	0.000752504
NM_172455	ENSMUSG00000033177	Tmprss7	B230219I23Rik|Gm1748	transmembrane serine protease 7	protein-coding	4.59	63.71	1	19	1.4651e-06	0.313295	4.34867	3.79498	3.8754e-06	1.75452e-06	-3.3697	0.000752504
NM_015765	ENSMUSG00000051396	Hspa14	70kDa|HSP70L1|Hsp70-4|NST-1|hsr.1	heat shock protein 14	protein-coding	4.59	63.71	1	19	1.4651e-06	0.313295	4.34867	3.79498	3.8754e-06	1.75452e-06	-3.3697	0.000752504
NM_080638	ENSMUSG00000030681	Mvp	2310009M24Rik|LRP|VAULT1	major vault protein	protein-coding	4.59	63.71	1	19	1.4651e-06	0.313295	4.34867	3.79498	3.8754e-06	1.75452e-06	-3.3697	0.000752504
NM_009827	ENSMUSG00000029193	Cckar	AW106902	cholecystokinin A receptor	protein-coding	4.59	63.71	1	19	1.4651e-06	0.313295	4.34867	3.79498	3.8754e-06	1.75452e-06	-3.3697	0.000752504
NM_025454	ENSMUSG00000026283	Ing5	1700001C14Rik|1700027H23Rik|1810018M11Rik|AI225768	inhibitor of growth family, member 5	protein-coding	4.59	63.71	1	19	1.4651e-06	0.313295	4.34867	3.79498	3.8754e-06	1.75452e-06	-3.3697	0.000752504
NM_183180	ENSMUSG00000027217	Tspan18	2610042G18Rik|6720430O15|BB226562	tetraspanin 18	protein-coding	4.59	63.71	1	19	1.4651e-06	0.313295	4.34867	3.79498	3.8754e-06	1.75452e-06	-3.3697	0.000752504
NR_045420	ENSMUSG00000098098	Gm20748	Bvht	predicted gene, 20748	ncRNA	9.18	107.3	2	32	1.4651e-06	0.626591	7.32407	3.54705	6.58817e-06	2.28762e-06	-4.28939	1.79168e-05
NM_011322	ENSMUSG00000019194	Scn1b	-	sodium channel, voltage-gated, type I, beta	protein-coding	9.18	103.95	2	31	1.4651e-06	0.626591	7.09519	3.50125	6.3944e-06	2.25373e-06	-4.2051	2.60964e-05
NM_011813	ENSMUSG00000061374	Fiz1	AI790204|mFLJ00416	Flt3 interacting zinc finger protein 1	protein-coding	9.18	103.95	2	31	1.4651e-06	0.626591	7.09519	3.50125	6.3944e-06	2.25373e-06	-4.2051	2.60964e-05
NM_001033451	ENSMUSG00000075040	Zfp408	Gm1011	zinc finger protein 408	protein-coding	9.18	97.25	2	29	1.4651e-06	0.626591	6.63744	3.40503	6.00686e-06	2.18436e-06	-4.0316	5.53973e-05
NM_013458		Add2	2900072M03Rik|add97	adducin 2 (beta)	protein-coding	9.18	97.25	2	29	1.4651e-06	0.626591	6.63744	3.40503	6.00686e-06	2.18436e-06	-4.0316	5.53973e-05
NM_013458		Add2	2900072M03Rik|add97	adducin 2 (beta)	protein-coding	9.18	97.25	2	29	1.4651e-06	0.626591	6.63744	3.40503	6.00686e-06	2.18436e-06	-4.0316	5.53973e-05
NM_013458		Add2	2900072M03Rik|add97	adducin 2 (beta)	protein-coding	9.18	97.25	2	29	1.4651e-06	0.626591	6.63744	3.40503	6.00686e-06	2.18436e-06	-4.0316	5.53973e-05
NM_172884	ENSMUSG00000051339	2900026A02Rik	8430408O14Rik|A530094D01|AW539426|Gm449|Kiaa1671|mKIAA1671	RIKEN cDNA 2900026A02 gene	protein-coding	9.18	93.89	2	28	1.4651e-06	0.626591	6.40856	3.35441	5.81309e-06	2.14884e-06	-3.9422	8.07388e-05
NM_033652	ENSMUSG00000026686	Lmx1a	Lmx1.1|dr|dreher|sst	LIM homeobox transcription factor 1 alpha	protein-coding	9.18	93.89	2	28	1.4651e-06	0.626591	6.40856	3.35441	5.81309e-06	2.14884e-06	-3.9422	8.07388e-05
NM_026069	ENSMUSG00000041841	Rpl37	3110005M08Rik	ribosomal protein L37	protein-coding	9.18	93.89	2	28	1.4651e-06	0.626591	6.40856	3.35441	5.81309e-06	2.14884e-06	-3.9422	8.07388e-05
NM_027960	ENSMUSG00000031898	Dpep3	1700018F16Rik|AI507039|MBD-3|MLZ-136	dipeptidase 3	protein-coding	9.18	90.54	2	27	1.4651e-06	0.626591	6.17968	3.30194	5.61932e-06	2.11273e-06	-3.85087	0.000117699
NM_008595	ENSMUSG00000018169	Mfng	AW546563	MFNG O-fucosylpeptide 3-beta-N-acetylglucosaminyltransferase	protein-coding	13.77	130.78	3	39	1.4651e-06	0.939886	8.92621	3.24749	8.13833e-06	2.54254e-06	-4.60199	4.1847e-06
NM_029002	ENSMUSG00000063672	Nkx6-3	9130417I07Rik|Nkx6.3	NK6 homeobox 3	protein-coding	9.18	87.19	2	26	1.4651e-06	0.626591	5.95081	3.24749	5.42555e-06	2.07598e-06	-3.75751	0.000171616
NM_007828	ENSMUSG00000034974	Dapk3	ZIPK|dlk	death-associated protein kinase 3	protein-coding	9.18	87.19	2	26	1.4651e-06	0.626591	5.95081	3.24749	5.42555e-06	2.07598e-06	-3.75751	0.000171616
NM_001167898	ENSMUSG00000042353	Frem3	Gm795|NV2	Fras1 related extracellular matrix protein 3	protein-coding	9.18	87.19	2	26	1.4651e-06	0.626591	5.95081	3.24749	5.42555e-06	2.07598e-06	-3.75751	0.000171616
NM_199302	ENSMUSG00000026792	Lrsam1	-	leucine rich repeat and sterile alpha motif containing 1	protein-coding	13.77	127.42	3	38	1.4651e-06	0.939886	8.69733	3.21002	7.94456e-06	2.51209e-06	-4.52429	6.05988e-06
NM_001013385	ENSMUSG00000063239	Grm4	Gprc1d|mGluR4	glutamate receptor, metabotropic 4	protein-coding	9.18	83.83	2	25	1.4651e-06	0.626591	5.72193	3.19091	5.23178e-06	2.03857e-06	-3.66196	0.000250289
NM_001013385	ENSMUSG00000063239	Grm4	Gprc1d|mGluR4	glutamate receptor, metabotropic 4	protein-coding	9.18	83.83	2	25	1.4651e-06	0.626591	5.72193	3.19091	5.23178e-06	2.03857e-06	-3.66196	0.000250289
NR_106176	miRBase:MI0026028	Mir142b	mmu-mir-142b	microRNA mir-142b	ncRNA	9.18	83.83	2	25	1.4651e-06	0.626591	5.72193	3.19091	5.23178e-06	2.03857e-06	-3.66196	0.000250289
NM_008688	ENSMUSG00000055053	Nfic	1110019L22Rik|1500041O16Rik|AA589446|AI746521|NF1-C	nuclear factor I/C	protein-coding	9.18	83.83	2	25	1.4651e-06	0.626591	5.72193	3.19091	5.23178e-06	2.03857e-06	-3.66196	0.000250289
NR_106169		Mir8094	mmu-mir-8094	microRNA mir-8094	ncRNA	9.18	83.83	2	25	1.4651e-06	0.626591	5.72193	3.19091	5.23178e-06	2.03857e-06	-3.66196	0.000250289
NM_008688	ENSMUSG00000055053	Nfic	1110019L22Rik|1500041O16Rik|AA589446|AI746521|NF1-C	nuclear factor I/C	protein-coding	9.18	83.83	2	25	1.4651e-06	0.626591	5.72193	3.19091	5.23178e-06	2.03857e-06	-3.66196	0.000250289
NM_008856	ENSMUSG00000021108	Prkch	Pkch	protein kinase C, eta	protein-coding	9.18	83.83	2	25	1.4651e-06	0.626591	5.72193	3.19091	5.23178e-06	2.03857e-06	-3.66196	0.000250289
NM_001099664	ENSMUSG00000071230	Npw	Gm935	neuropeptide W	protein-coding	9.18	80.48	2	24	1.4651e-06	0.626591	5.49305	3.13201	5.03801e-06	2.00046e-06	-3.5641	0.000365111
NR_045728	ENSMUSG00000097633	Gm16617	-	predicted gene, 16617	ncRNA	9.18	80.48	2	24	1.4651e-06	0.626591	5.49305	3.13201	5.03801e-06	2.00046e-06	-3.5641	0.000365111
NM_001081370	ENSMUSG00000037541	Shank2	ProSAP1|mKIAA1022	SH3/ankyrin domain gene 2	protein-coding	9.18	80.48	2	24	1.4651e-06	0.626591	5.49305	3.13201	5.03801e-06	2.00046e-06	-3.5641	0.000365111
NR_040494		1700029J03Rik	-	RIKEN cDNA 1700029J03 gene	ncRNA	9.18	80.48	2	24	1.4651e-06	0.626591	5.49305	3.13201	5.03801e-06	2.00046e-06	-3.5641	0.000365111
NM_010635	ENSMUSG00000054191	Klf1	Eklf|Nan	Kruppel-like factor 1 (erythroid)	protein-coding	9.18	80.48	2	24	1.4651e-06	0.626591	5.49305	3.13201	5.03801e-06	2.00046e-06	-3.5641	0.000365111
NM_015830	ENSMUSG00000037326	Capn15	Solh	calpain 15	protein-coding	13.77	117.36	3	35	1.4651e-06	0.939886	8.0107	3.09137	7.36325e-06	2.41844e-06	-4.28352	1.83957e-05
NM_175402	ENSMUSG00000045365	Rbm15b	1810017N16Rik	RNA binding motif protein 15B	protein-coding	13.77	117.36	3	35	1.4651e-06	0.939886	8.0107	3.09137	7.36325e-06	2.41844e-06	-4.28352	1.83957e-05
NM_009600	ENSMUSG00000028649	Macf1	ABP620|Acf7|Aclp7|MACF|R74989|mKIAA0465	microtubule-actin crosslinking factor 1	protein-coding	9.18	77.13	2	23	1.4651e-06	0.626591	5.26417	3.07061	4.84424e-06	1.96162e-06	-3.46373	0.000532731
NM_144850	ENSMUSG00000022469	Rapgef3	2310016P22Rik|9330170P05Rik|Epac|Epac1	Rap guanine nucleotide exchange factor (GEF) 3	protein-coding	9.18	77.13	2	23	1.4651e-06	0.626591	5.26417	3.07061	4.84424e-06	1.96162e-06	-3.46373	0.000532731
NM_198172	ENSMUSG00000044361	BC024139	6230424I18Rik	cDNA sequence BC024139	protein-coding	9.18	77.13	2	23	1.4651e-06	0.626591	5.26417	3.07061	4.84424e-06	1.96162e-06	-3.46373	0.000532731
NM_144850	ENSMUSG00000022469	Rapgef3	2310016P22Rik|9330170P05Rik|Epac|Epac1	Rap guanine nucleotide exchange factor (GEF) 3	protein-coding	9.18	77.13	2	23	1.4651e-06	0.626591	5.26417	3.07061	4.84424e-06	1.96162e-06	-3.46373	0.000532731
NM_144850	ENSMUSG00000022469	Rapgef3	2310016P22Rik|9330170P05Rik|Epac|Epac1	Rap guanine nucleotide exchange factor (GEF) 3	protein-coding	9.18	77.13	2	23	1.4651e-06	0.626591	5.26417	3.07061	4.84424e-06	1.96162e-06	-3.46373	0.000532731
NM_009600	ENSMUSG00000028649	Macf1	ABP620|Acf7|Aclp7|MACF|R74989|mKIAA0465	microtubule-actin crosslinking factor 1	protein-coding	9.18	77.13	2	23	1.4651e-06	0.626591	5.26417	3.07061	4.84424e-06	1.96162e-06	-3.46373	0.000532731
NM_007828	ENSMUSG00000034974	Dapk3	ZIPK|dlk	death-associated protein kinase 3	protein-coding	9.18	77.13	2	23	1.4651e-06	0.626591	5.26417	3.07061	4.84424e-06	1.96162e-06	-3.46373	0.000532731
NM_010139	ENSMUSG00000006445	Epha2	AW545284|Eck|Myk2|Sek-2|Sek2	Eph receptor A2	protein-coding	9.18	77.13	2	23	1.4651e-06	0.626591	5.26417	3.07061	4.84424e-06	1.96162e-06	-3.46373	0.000532731
NM_010744	ENSMUSG00000032180	Tmed1	Il1rl1l|Ly84l|St2l	transmembrane emp24 domain containing 1	protein-coding	9.18	77.13	2	23	1.4651e-06	0.626591	5.26417	3.07061	4.84424e-06	1.96162e-06	-3.46373	0.000532731
NM_016921	ENSMUSG00000001750	Tcirg1	ATP6N1C|ATP6a3|Atp6i|OC-116|OPTB1|Stv1|TIRC7|Vph1|oc	T cell, immune regulator 1, ATPase, H+ transporting, lysosomal V0 protein A3	protein-coding	9.18	77.13	2	23	1.4651e-06	0.626591	5.26417	3.07061	4.84424e-06	1.96162e-06	-3.46373	0.000532731
NM_021465	ENSMUSG00000025862	Stag2	9230105L23Rik|B230112I07Rik|SA-2|SAP2	stromal antigen 2	protein-coding	9.18	77.13	2	23	1.4651e-06	0.626591	5.26417	3.07061	4.84424e-06	1.96162e-06	-3.46373	0.000532731
NM_008934	ENSMUSG00000024386	Proc	PC	protein C	protein-coding	9.18	73.77	2	22	1.4651e-06	0.626591	5.0353	3.00648	4.65048e-06	1.92198e-06	-3.36069	0.000777481
NM_178681	ENSMUSG00000036095	Dgkb	6430574F24|90kda|C630029D13Rik|DAGK2|DGK|DGK-beta|mKIAA0718	diacylglycerol kinase, beta	protein-coding	9.18	73.77	2	22	1.4651e-06	0.626591	5.0353	3.00648	4.65048e-06	1.92198e-06	-3.36069	0.000777481
NM_009752	ENSMUSG00000045594	Glb1	AW125515|Bge|Bgl|Bgl-e|Bgl-s|Bgl-t|Bgs|Bgt|C130097A14Rik	galactosidase, beta 1	protein-coding	9.18	73.77	2	22	1.4651e-06	0.626591	5.0353	3.00648	4.65048e-06	1.92198e-06	-3.36069	0.000777481
NR_039567		Mir5107	mmu-mir-5107|mu-mir-5107	microRNA 5107	ncRNA	9.18	73.77	2	22	1.4651e-06	0.626591	5.0353	3.00648	4.65048e-06	1.92198e-06	-3.36069	0.000777481
NM_028404	ENSMUSG00000000934	Top1mt	2900052H09Rik	DNA topoisomerase 1, mitochondrial	protein-coding	9.18	73.77	2	22	1.4651e-06	0.626591	5.0353	3.00648	4.65048e-06	1.92198e-06	-3.36069	0.000777481
NM_146124	ENSMUSG00000027247	Arhgap1	B230365D05Rik|C76222|Cdc42GAP|p50rhoGAP	Rho GTPase activating protein 1	protein-coding	9.18	73.77	2	22	1.4651e-06	0.626591	5.0353	3.00648	4.65048e-06	1.92198e-06	-3.36069	0.000777481
NM_146124	ENSMUSG00000027247	Arhgap1	B230365D05Rik|C76222|Cdc42GAP|p50rhoGAP	Rho GTPase activating protein 1	protein-coding	9.18	73.77	2	22	1.4651e-06	0.626591	5.0353	3.00648	4.65048e-06	1.92198e-06	-3.36069	0.000777481
NR_105967		Mir7001	mmu-mir-7001	microRNA mir-7001	ncRNA	13.77	110.66	3	33	1.4651e-06	0.939886	7.55295	3.00648	6.97571e-06	2.35394e-06	-4.11599	3.85517e-05
NM_172749	ENSMUSG00000049739	Zfp646	6820429M01	zinc finger protein 646	protein-coding	9.18	73.77	2	22	1.4651e-06	0.626591	5.0353	3.00648	4.65048e-06	1.92198e-06	-3.36069	0.000777481
NM_008934	ENSMUSG00000024386	Proc	PC	protein C	protein-coding	9.18	73.77	2	22	1.4651e-06	0.626591	5.0353	3.00648	4.65048e-06	1.92198e-06	-3.36069	0.000777481
NM_146124	ENSMUSG00000027247	Arhgap1	B230365D05Rik|C76222|Cdc42GAP|p50rhoGAP	Rho GTPase activating protein 1	protein-coding	9.18	73.77	2	22	1.4651e-06	0.626591	5.0353	3.00648	4.65048e-06	1.92198e-06	-3.36069	0.000777481
NM_029380	ENSMUSG00000032571	Pik3r4	2210010O15Rik|C730038E05Rik|C85833|D9Ertd418e	phosphatidylinositol 3 kinase, regulatory subunit, polypeptide 4, p150	protein-coding	9.18	73.77	2	22	1.4651e-06	0.626591	5.0353	3.00648	4.65048e-06	1.92198e-06	-3.36069	0.000777481
NM_008934	ENSMUSG00000024386	Proc	PC	protein C	protein-coding	9.18	73.77	2	22	1.4651e-06	0.626591	5.0353	3.00648	4.65048e-06	1.92198e-06	-3.36069	0.000777481
NM_011813	ENSMUSG00000061374	Fiz1	AI790204|mFLJ00416	Flt3 interacting zinc finger protein 1	protein-coding	9.18	73.77	2	22	1.4651e-06	0.626591	5.0353	3.00648	4.65048e-06	1.92198e-06	-3.36069	0.000777481
NM_001200002	ENSMUSG00000079260	Tmppe	-	transmembrane protein with metallophosphoesterase domain	protein-coding	9.18	73.77	2	22	1.4651e-06	0.626591	5.0353	3.00648	4.65048e-06	1.92198e-06	-3.36069	0.000777481
NM_019420	ENSMUSG00000067370	B3galt4	Gal-T2|Galt2	UDP-Gal:betaGlcNAc beta 1,3-galactosyltransferase, polypeptide 4	protein-coding	9.18	73.77	2	22	1.4651e-06	0.626591	5.0353	3.00648	4.65048e-06	1.92198e-06	-3.36069	0.000777481
NM_026682	ENSMUSG00000018727	Cpsf4l	0610010C04Rik|1500000C01Rik|D11Ertd636e	cleavage and polyadenylation specific factor 4-like	protein-coding	9.18	73.77	2	22	1.4651e-06	0.626591	5.0353	3.00648	4.65048e-06	1.92198e-06	-3.36069	0.000777481
NM_146124	ENSMUSG00000027247	Arhgap1	B230365D05Rik|C76222|Cdc42GAP|p50rhoGAP	Rho GTPase activating protein 1	protein-coding	9.18	73.77	2	22	1.4651e-06	0.626591	5.0353	3.00648	4.65048e-06	1.92198e-06	-3.36069	0.000777481
NM_001039125		Defb47	Defb41|EG654465	defensin beta 47	protein-coding	9.18	73.77	2	22	1.4651e-06	0.626591	5.0353	3.00648	4.65048e-06	1.92198e-06	-3.36069	0.000777481
NM_009752	ENSMUSG00000045594	Glb1	AW125515|Bge|Bgl|Bgl-e|Bgl-s|Bgl-t|Bgs|Bgt|C130097A14Rik	galactosidase, beta 1	protein-coding	9.18	73.77	2	22	1.4651e-06	0.626591	5.0353	3.00648	4.65048e-06	1.92198e-06	-3.36069	0.000777481
NM_001033267	ENSMUSG00000070331	Qrich2	Gm66	glutamine rich 2	protein-coding	9.18	73.77	2	22	1.4651e-06	0.626591	5.0353	3.00648	4.65048e-06	1.92198e-06	-3.36069	0.000777481
NM_008934	ENSMUSG00000024386	Proc	PC	protein C	protein-coding	9.18	73.77	2	22	1.4651e-06	0.626591	5.0353	3.00648	4.65048e-06	1.92198e-06	-3.36069	0.000777481
NM_001079932	ENSMUSG00000042828	Trim72	BC067209|MG53	tripartite motif-containing 72	protein-coding	9.18	73.77	2	22	1.4651e-06	0.626591	5.0353	3.00648	4.65048e-06	1.92198e-06	-3.36069	0.000777481
NM_009752	ENSMUSG00000045594	Glb1	AW125515|Bge|Bgl|Bgl-e|Bgl-s|Bgl-t|Bgs|Bgt|C130097A14Rik	galactosidase, beta 1	protein-coding	9.18	73.77	2	22	1.4651e-06	0.626591	5.0353	3.00648	4.65048e-06	1.92198e-06	-3.36069	0.000777481
NM_001164679	ENSMUSG00000034863	Ano8	BC053460|Tmem16h	anoctamin 8	protein-coding	13.77	107.3	3	32	1.4651e-06	0.939886	7.32407	2.96209	6.78194e-06	2.32101e-06	-4.0299	5.57999e-05
NM_025998		Nkain1	2610200G18Rik|2810426C15Rik	Na+/K+ transporting ATPase interacting 1	protein-coding	13.77	107.3	3	32	1.4651e-06	0.939886	7.32407	2.96209	6.78194e-06	2.32101e-06	-4.0299	5.57999e-05
NM_027857	ENSMUSG00000024866	Acy3	0610006H10Rik|AA3|AAIII|AW107362|Acy-3|HCBP1	aspartoacylase (aminoacylase) 3	protein-coding	13.77	107.3	3	32	1.4651e-06	0.939886	7.32407	2.96209	6.78194e-06	2.32101e-06	-4.0299	5.57999e-05
NM_021544	ENSMUSG00000032511	Scn5a	Nav1.5|Nav1.5c|SkM1|SkM2|mH1	sodium channel, voltage-gated, type V, alpha	protein-coding	18.36	140.84	4	42	1.4651e-06	1.25318	9.61284	2.93937	8.91341e-06	2.66086e-06	-4.60292	4.16609e-06
NR_029577		Mir191	Mirn191|mmu-mir-191	microRNA 191	ncRNA	18.36	130.78	4	39	1.4651e-06	1.25318	8.92621	2.83245	8.3321e-06	2.57263e-06	-4.36975	1.24391e-05
NM_019978	ENSMUSG00000027797	Dclk1	1700113D08Rik|2810480F11Rik|AI836758|Click-I|Cpg16|Dcamkl1|Dcl|Dclk|mKIAA0369	doublecortin-like kinase 1	protein-coding	13.77	97.25	3	29	1.4651e-06	0.939886	6.63744	2.82007	6.20063e-06	2.21932e-06	-3.76129	0.000169042
NR_106066		Mir7118	mmu-mir-7118	microRNA mir-7118	ncRNA	13.77	97.25	3	29	1.4651e-06	0.939886	6.63744	2.82007	6.20063e-06	2.21932e-06	-3.76129	0.000169042
NM_019978	ENSMUSG00000027797	Dclk1	1700113D08Rik|2810480F11Rik|AI836758|Click-I|Cpg16|Dcamkl1|Dcl|Dclk|mKIAA0369	doublecortin-like kinase 1	protein-coding	13.77	97.25	3	29	1.4651e-06	0.939886	6.63744	2.82007	6.20063e-06	2.21932e-06	-3.76129	0.000169042
NM_019978	ENSMUSG00000027797	Dclk1	1700113D08Rik|2810480F11Rik|AI836758|Click-I|Cpg16|Dcamkl1|Dcl|Dclk|mKIAA0369	doublecortin-like kinase 1	protein-coding	13.77	97.25	3	29	1.4651e-06	0.939886	6.63744	2.82007	6.20063e-06	2.21932e-06	-3.76129	0.000169042
NM_021719	ENSMUSG00000001739	Cldn15	2210009B08Rik|BB107105	claudin 15	protein-coding	13.77	93.89	3	28	1.4651e-06	0.939886	6.40856	2.76944	6.00686e-06	2.18436e-06	-3.66796	0.000244495
NR_105995		Mir7028	mmu-mir-7028	microRNA mir-7028	ncRNA	13.77	93.89	3	28	1.4651e-06	0.939886	6.40856	2.76944	6.00686e-06	2.18436e-06	-3.66796	0.000244495
NM_031255	ENSMUSG00000040866	Rsph6a	RSP4|Rshl1	radial spoke head 6 homolog A (Chlamydomonas)	protein-coding	13.77	93.89	3	28	1.4651e-06	0.939886	6.40856	2.76944	6.00686e-06	2.18436e-06	-3.66796	0.000244495
NM_178802	ENSMUSG00000054517	Trim65	4732463G12Rik	tripartite motif-containing 65	protein-coding	13.77	93.89	3	28	1.4651e-06	0.939886	6.40856	2.76944	6.00686e-06	2.18436e-06	-3.66796	0.000244495
NM_133167	ENSMUSG00000022438	Parvb	AI595373|AW742462|D15Gsk1|affixin	parvin, beta	protein-coding	13.77	93.89	3	28	1.4651e-06	0.939886	6.40856	2.76944	6.00686e-06	2.18436e-06	-3.66796	0.000244495
NM_173770	ENSMUSG00000047992	Fam69c	B230399E16Rik	family with sequence similarity 69, member C	protein-coding	13.77	93.89	3	28	1.4651e-06	0.939886	6.40856	2.76944	6.00686e-06	2.18436e-06	-3.66796	0.000244495
NM_031255	ENSMUSG00000040866	Rsph6a	RSP4|Rshl1	radial spoke head 6 homolog A (Chlamydomonas)	protein-coding	13.77	93.89	3	28	1.4651e-06	0.939886	6.40856	2.76944	6.00686e-06	2.18436e-06	-3.66796	0.000244495
NM_007988	ENSMUSG00000025153	Fasn	A630082H08Rik|FAS	fatty acid synthase	protein-coding	13.77	93.89	3	28	1.4651e-06	0.939886	6.40856	2.76944	6.00686e-06	2.18436e-06	-3.66796	0.000244495
NM_015800	ENSMUSG00000024074	Crim1	AU015004	cysteine rich transmembrane BMP regulator 1 (chordin like)	protein-coding	13.77	90.54	3	27	1.4651e-06	0.939886	6.17968	2.71698	5.81309e-06	2.14884e-06	-3.57254	0.000353537
NM_009076		Rpl12	E430018F03	ribosomal protein L12	protein-coding	13.77	90.54	3	27	1.4651e-06	0.939886	6.17968	2.71698	5.81309e-06	2.14884e-06	-3.57254	0.000353537
NR_045393		2010010A06Rik	5033420E22Rik	RIKEN cDNA 2010010A06 gene	ncRNA	13.77	90.54	3	27	1.4651e-06	0.939886	6.17968	2.71698	5.81309e-06	2.14884e-06	-3.57254	0.000353537
NR_105924		Mir6959	mmu-mir-6959	microRNA mir-6959	ncRNA	13.77	90.54	3	27	1.4651e-06	0.939886	6.17968	2.71698	5.81309e-06	2.14884e-06	-3.57254	0.000353537
NR_045393		2010010A06Rik	5033420E22Rik	RIKEN cDNA 2010010A06 gene	ncRNA	13.77	90.54	3	27	1.4651e-06	0.939886	6.17968	2.71698	5.81309e-06	2.14884e-06	-3.57254	0.000353537
NM_009024	ENSMUSG00000037992	Rara	Nr1b1|RAR|RARalpha1	retinoic acid receptor, alpha	protein-coding	13.77	90.54	3	27	1.4651e-06	0.939886	6.17968	2.71698	5.81309e-06	2.14884e-06	-3.57254	0.000353537
NM_001081044	ENSMUSG00000027470	Mylk2	9830004H17Rik|BB138278	myosin, light polypeptide kinase 2, skeletal muscle	protein-coding	13.77	90.54	3	27	1.4651e-06	0.939886	6.17968	2.71698	5.81309e-06	2.14884e-06	-3.57254	0.000353537
NM_172694		Megf9	4933405H16Rik|9630025C07|Egfl5|mKIAA0818	multiple EGF-like-domains 9	protein-coding	13.77	87.19	3	26	1.4651e-06	0.939886	5.95081	2.66253	5.61932e-06	2.11273e-06	-3.47489	0.000511056
NM_026551	ENSMUSG00000020935	Dcakd	3010024O21Rik|6720485C15Rik|AI849483	dephospho-CoA kinase domain containing	protein-coding	13.77	87.19	3	26	1.4651e-06	0.939886	5.95081	2.66253	5.61932e-06	2.11273e-06	-3.47489	0.000511056
NM_031404	ENSMUSG00000029712	Actl6b	Actl6|ArpNa|Baf53b	actin-like 6B	protein-coding	13.77	87.19	3	26	1.4651e-06	0.939886	5.95081	2.66253	5.61932e-06	2.11273e-06	-3.47489	0.000511056
NM_028064	ENSMUSG00000063354	Slc39a4	1600025H15Rik|AU041686|AWMS2|ZIP4	solute carrier family 39 (zinc transporter), member 4	protein-coding	13.77	87.19	3	26	1.4651e-06	0.939886	5.95081	2.66253	5.61932e-06	2.11273e-06	-3.47489	0.000511056
NM_010496	ENSMUSG00000020644	Id2	AI255428|C78922|Idb2|bHLHb26	inhibitor of DNA binding 2	protein-coding	13.77	87.19	3	26	1.4651e-06	0.939886	5.95081	2.66253	5.61932e-06	2.11273e-06	-3.47489	0.000511056
NR_105876		Mir6911	mmu-mir-6911	microRNA mir-6911	ncRNA	18.36	114.01	4	34	1.4651e-06	1.25318	7.78182	2.63451	7.36325e-06	2.41844e-06	-3.95507	7.65114e-05
NM_173445	ENSMUSG00000038930	Rccd1	5830436H09|E430018M08Rik	RCC1 domain containing 1	protein-coding	18.36	114.01	4	34	1.4651e-06	1.25318	7.78182	2.63451	7.36325e-06	2.41844e-06	-3.95507	7.65114e-05
NM_133879	ENSMUSG00000028952	Zbtb48	0610011D15Rik|AI327031|Hkr3	zinc finger and BTB domain containing 48	protein-coding	18.36	114.01	4	34	1.4651e-06	1.25318	7.78182	2.63451	7.36325e-06	2.41844e-06	-3.95507	7.65114e-05
NM_173048	ENSMUSG00000020740	Gga3	C230037M19Rik|mKIAA0154	golgi associated, gamma adaptin ear containing, ARF binding protein 3	protein-coding	18.36	114.01	4	34	1.4651e-06	1.25318	7.78182	2.63451	7.36325e-06	2.41844e-06	-3.95507	7.65114e-05
NM_031161	ENSMUSG00000032532	Cck	-	cholecystokinin	protein-coding	13.77	83.83	3	25	1.4651e-06	0.939886	5.72193	2.60594	5.42555e-06	2.07598e-06	-3.37487	0.000738497
NM_031161	ENSMUSG00000032532	Cck	-	cholecystokinin	protein-coding	13.77	83.83	3	25	1.4651e-06	0.939886	5.72193	2.60594	5.42555e-06	2.07598e-06	-3.37487	0.000738497
NR_106049		Mir7081	mmu-mir-7081	microRNA mir-7081	ncRNA	13.77	83.83	3	25	1.4651e-06	0.939886	5.72193	2.60594	5.42555e-06	2.07598e-06	-3.37487	0.000738497
NM_174846	ENSMUSG00000020258	Glyctk	6230410P16Rik|C430006L12	glycerate kinase	protein-coding	13.77	83.83	3	25	1.4651e-06	0.939886	5.72193	2.60594	5.42555e-06	2.07598e-06	-3.37487	0.000738497
NM_008827	ENSMUSG00000004791	Pgf	AI854365|PIGF|Plgf	placental growth factor	protein-coding	13.77	83.83	3	25	1.4651e-06	0.939886	5.72193	2.60594	5.42555e-06	2.07598e-06	-3.37487	0.000738497
NM_028355	ENSMUSG00000028614	Ndc1	2810475A17Rik|AI450313|Tmem48	NDC1 transmembrane nucleoporin	protein-coding	13.77	83.83	3	25	1.4651e-06	0.939886	5.72193	2.60594	5.42555e-06	2.07598e-06	-3.37487	0.000738497
NM_174846	ENSMUSG00000020258	Glyctk	6230410P16Rik|C430006L12	glycerate kinase	protein-coding	13.77	83.83	3	25	1.4651e-06	0.939886	5.72193	2.60594	5.42555e-06	2.07598e-06	-3.37487	0.000738497
NM_010570	ENSMUSG00000055980	Irs1	G972R|IRS-1	insulin receptor substrate 1	protein-coding	27.54	164.31	6	49	1.4651e-06	1.87977	11.215	2.5768	1.06573e-05	2.90954e-06	-4.70075	2.59212e-06
NM_177580	ENSMUSG00000018126	Baiap2l2	BC048937	BAI1-associated protein 2-like 2	protein-coding	22.95	134.13	5	40	1.4651e-06	1.56648	9.15509	2.54705	8.71964e-06	2.63178e-06	-4.22454	2.39427e-05
NM_016765	ENSMUSG00000007039	Ddah2	1110003M04Rik|AU019324|AW413173|DDAH-2|DDAHII|Ddah|G6a|NG30	dimethylarginine dimethylaminohydrolase 2	protein-coding	18.36	107.3	4	32	1.4651e-06	1.25318	7.32407	2.54705	6.97571e-06	2.35394e-06	-3.77854	0.000157749
NM_016765	ENSMUSG00000007039	Ddah2	1110003M04Rik|AU019324|AW413173|DDAH-2|DDAHII|Ddah|G6a|NG30	dimethylarginine dimethylaminohydrolase 2	protein-coding	18.36	107.3	4	32	1.4651e-06	1.25318	7.32407	2.54705	6.97571e-06	2.35394e-06	-3.77854	0.000157749
NM_010394	ENSMUSG00000060550	H2-Q7	H-2Q7|Ped|Q9|Qa-2|Qa-7|Qa7	histocompatibility 2, Q region locus 7	protein-coding	18.36	103.95	4	31	1.4651e-06	1.25318	7.09519	2.50125	6.78194e-06	2.32101e-06	-3.68767	0.00022632
NM_001201460		H2-Q9	H-2Q9|Ped|Qa-2|Qa-9|Qa9	histocompatibility 2, Q region locus 9	protein-coding	18.36	103.95	4	31	1.4651e-06	1.25318	7.09519	2.50125	6.78194e-06	2.32101e-06	-3.68767	0.00022632
NM_080442		Tssk3	1700014N07Rik|4930594I21Rik|Stk22c|Stk22d|Tsk-3|Tssk-3|Tssk3b	testis-specific serine kinase 3	protein-coding	18.36	103.95	4	31	1.4651e-06	1.25318	7.09519	2.50125	6.78194e-06	2.32101e-06	-3.68767	0.00022632
NM_153410	ENSMUSG00000026930	Gpsm1	1810037C22Rik|AW107933|Ags3	G-protein signalling modulator 1 (AGS3-like, C. elegans)	protein-coding	18.36	103.95	4	31	1.4651e-06	1.25318	7.09519	2.50125	6.78194e-06	2.32101e-06	-3.68767	0.00022632
NM_153410	ENSMUSG00000026930	Gpsm1	1810037C22Rik|AW107933|Ags3	G-protein signalling modulator 1 (AGS3-like, C. elegans)	protein-coding	18.36	103.95	4	31	1.4651e-06	1.25318	7.09519	2.50125	6.78194e-06	2.32101e-06	-3.68767	0.00022632
NM_001085491	ENSMUSG00000078554	Fam229a	1700125D06Rik	family with sequence similarity 229, member A	protein-coding	18.36	103.95	4	31	1.4651e-06	1.25318	7.09519	2.50125	6.78194e-06	2.32101e-06	-3.68767	0.00022632
NM_010394	ENSMUSG00000060550	H2-Q7	H-2Q7|Ped|Q9|Qa-2|Qa-7|Qa7	histocompatibility 2, Q region locus 7	protein-coding	18.36	103.95	4	31	1.4651e-06	1.25318	7.09519	2.50125	6.78194e-06	2.32101e-06	-3.68767	0.00022632
NM_010394	ENSMUSG00000060550	H2-Q7	H-2Q7|Ped|Q9|Qa-2|Qa-7|Qa7	histocompatibility 2, Q region locus 7	protein-coding	18.36	103.95	4	31	1.4651e-06	1.25318	7.09519	2.50125	6.78194e-06	2.32101e-06	-3.68767	0.00022632
NM_183311	ENSMUSG00000043843	Tmem145	B930076A02Rik	transmembrane protein 145	protein-coding	18.36	100.6	4	30	1.4651e-06	1.25318	6.86631	2.45394	6.58817e-06	2.28762e-06	-3.59492	0.000324492
NM_134059	ENSMUSG00000021494	Ddx41	2900024F02Rik|AA958953|ABS|AI324246	DEAD (Asp-Glu-Ala-Asp) box polypeptide 41	protein-coding	18.36	100.6	4	30	1.4651e-06	1.25318	6.86631	2.45394	6.58817e-06	2.28762e-06	-3.59492	0.000324492
NM_007600	ENSMUSG00000024942	Capn1	Capa-1|Capa1|mu-calpin	calpain 1	protein-coding	18.36	100.6	4	30	1.4651e-06	1.25318	6.86631	2.45394	6.58817e-06	2.28762e-06	-3.59492	0.000324492
NM_138582	ENSMUSG00000007030	Vwa7	C6orf27|D17H6S56E-3|G7c|NG37	von Willebrand factor A domain containing 7	protein-coding	27.54	150.9	6	45	1.4651e-06	1.87977	10.2995	2.45394	9.88226e-06	2.80174e-06	-4.40287	1.0683e-05
NM_138672	ENSMUSG00000042286	Stab1	FEEL-1|FELE-1|MFEEL-1|MS-1|STAB-1|mKIAA0246	stabilin 1	protein-coding	18.36	97.25	4	29	1.4651e-06	1.25318	6.63744	2.40503	6.3944e-06	2.25373e-06	-3.50019	0.000464922
NM_176847	ENSMUSG00000045288	Ush1g	Sans|js	Usher syndrome 1G	protein-coding	18.36	97.25	4	29	1.4651e-06	1.25318	6.63744	2.40503	6.3944e-06	2.25373e-06	-3.50019	0.000464922
NR_106122		Mir7662	mmu-mir-7662	microRNA mir-7662	ncRNA	18.36	97.25	4	29	1.4651e-06	1.25318	6.63744	2.40503	6.3944e-06	2.25373e-06	-3.50019	0.000464922
NM_015761	ENSMUSG00000035640	Dos	9630008F14|R29144/1	downstream of Stk11	protein-coding	18.36	97.25	4	29	1.4651e-06	1.25318	6.63744	2.40503	6.3944e-06	2.25373e-06	-3.50019	0.000464922
NR_105966		Mir7000	mmu-mir-7000	microRNA mir-7000	ncRNA	27.54	144.19	6	43	1.4651e-06	1.87977	9.84172	2.38835	9.49472e-06	2.74626e-06	-4.24761	2.16059e-05
NM_011256	ENSMUSG00000029406	Pitpnm2	NIR3|RDGBA2|Rdgb2|mKIAA1457	phosphatidylinositol transfer protein, membrane-associated 2	protein-coding	22.95	117.36	5	35	1.4651e-06	1.56648	8.0107	2.35441	7.75079e-06	2.48127e-06	-3.80508	0.000141757
NM_028069	ENSMUSG00000025497	Cdhr5	1810074H01Rik|AI481143|Mucdhl|Mupcdh	cadherin-related family member 5	protein-coding	18.36	93.89	4	28	1.4651e-06	1.25318	6.40856	2.35441	6.20063e-06	2.21932e-06	-3.40337	0.000665608
NM_134100	ENSMUSG00000045665	Mfsd5	AA409375|AW556797|D15Mgi27	major facilitator superfamily domain containing 5	protein-coding	18.36	93.89	4	28	1.4651e-06	1.25318	6.40856	2.35441	6.20063e-06	2.21932e-06	-3.40337	0.000665608
NM_011281	ENSMUSG00000028150	Rorc	Nr1f3|RORgamma|TOR|Thor	RAR-related orphan receptor gamma	protein-coding	18.36	93.89	4	28	1.4651e-06	1.25318	6.40856	2.35441	6.20063e-06	2.21932e-06	-3.40337	0.000665608
NM_026597	ENSMUSG00000042106	Fam212a	6230427J02Rik|Inka1	family with sequence similarity 212, member A	protein-coding	18.36	93.89	4	28	1.4651e-06	1.25318	6.40856	2.35441	6.20063e-06	2.21932e-06	-3.40337	0.000665608
NM_028069	ENSMUSG00000025497	Cdhr5	1810074H01Rik|AI481143|Mucdhl|Mupcdh	cadherin-related family member 5	protein-coding	18.36	93.89	4	28	1.4651e-06	1.25318	6.40856	2.35441	6.20063e-06	2.21932e-06	-3.40337	0.000665608
NM_011281	ENSMUSG00000028150	Rorc	Nr1f3|RORgamma|TOR|Thor	RAR-related orphan receptor gamma	protein-coding	18.36	93.89	4	28	1.4651e-06	1.25318	6.40856	2.35441	6.20063e-06	2.21932e-06	-3.40337	0.000665608
NM_146184	ENSMUSG00000059479	B3gnt8	B3galt7|B7galt7|BC025206	UDP-GlcNAc:betaGal beta-1,3-N-acetylglucosaminyltransferase 8	protein-coding	27.54	137.48	6	41	1.4651e-06	1.87977	9.38396	2.31964	9.10718e-06	2.68963e-06	-4.0877	4.35675e-05
NM_146184	ENSMUSG00000059479	B3gnt8	B3galt7|B7galt7|BC025206	UDP-GlcNAc:betaGal beta-1,3-N-acetylglucosaminyltransferase 8	protein-coding	27.54	137.48	6	41	1.4651e-06	1.87977	9.38396	2.31964	9.10718e-06	2.68963e-06	-4.0877	4.35675e-05
NM_001081070	ENSMUSG00000024184	Pdia2	1810041F13Rik|AI661267|Pdip|Pdipl	protein disulfide isomerase associated 2	protein-coding	22.95	114.01	5	34	1.4651e-06	1.56648	7.78182	2.31258	7.55702e-06	2.45006e-06	-3.71669	0.000201849
NM_173048	ENSMUSG00000020740	Gga3	C230037M19Rik|mKIAA0154	golgi associated, gamma adaptin ear containing, ARF binding protein 3	protein-coding	22.95	114.01	5	34	1.4651e-06	1.56648	7.78182	2.31258	7.55702e-06	2.45006e-06	-3.71669	0.000201849
NM_028789	ENSMUSG00000015127	Unkl	1300004G08Rik	unkempt-like (Drosophila)	protein-coding	18.36	90.54	4	27	1.4651e-06	1.25318	6.17968	2.30194	6.00686e-06	2.18436e-06	-3.30431	0.000952101
NM_021382	ENSMUSG00000028172	Tacr3	Nk3r|Nkr|Tac3r	tachykinin receptor 3	protein-coding	18.36	90.54	4	27	1.4651e-06	1.25318	6.17968	2.30194	6.00686e-06	2.18436e-06	-3.30431	0.000952101
NM_007600	ENSMUSG00000024942	Capn1	Capa-1|Capa1|mu-calpin	calpain 1	protein-coding	18.36	90.54	4	27	1.4651e-06	1.25318	6.17968	2.30194	6.00686e-06	2.18436e-06	-3.30431	0.000952101
NM_009574	ENSMUSG00000061524	Zic2	HPE5|Ku	zinc finger protein of the cerebellum 2	protein-coding	18.36	90.54	4	27	1.4651e-06	1.25318	6.17968	2.30194	6.00686e-06	2.18436e-06	-3.30431	0.000952101
NM_030240		Pagr1a	2900092E17Rik|C77040|PA1|PAGR1	PAXIP1 associated glutamate rich protein 1A	protein-coding	18.36	90.54	4	27	1.4651e-06	1.25318	6.17968	2.30194	6.00686e-06	2.18436e-06	-3.30431	0.000952101
NM_133903	ENSMUSG00000037379	Spon2	2310045I24Rik|AI504350|M-spondin|Mindin|Mspondin	spondin 2, extracellular matrix protein	protein-coding	18.36	90.54	4	27	1.4651e-06	1.25318	6.17968	2.30194	6.00686e-06	2.18436e-06	-3.30431	0.000952101
NR_105936		Mir6970	mmu-mir-6970	microRNA mir-6970	ncRNA	18.36	90.54	4	27	1.4651e-06	1.25318	6.17968	2.30194	6.00686e-06	2.18436e-06	-3.30431	0.000952101
NM_028618	ENSMUSG00000060962	Dmkn	1110014F24Rik|AW561900|C130074A08|SK30|SK89|cI-36	dermokine	protein-coding	18.36	90.54	4	27	1.4651e-06	1.25318	6.17968	2.30194	6.00686e-06	2.18436e-06	-3.30431	0.000952101
NR_024257		4930412O13Rik	ENSMUSG00000075535|Gm10853	RIKEN cDNA 4930412O13 gene	ncRNA	18.36	90.54	4	27	1.4651e-06	1.25318	6.17968	2.30194	6.00686e-06	2.18436e-06	-3.30431	0.000952101
NM_019974	ENSMUSG00000067616	Klk11	2310015I08Rik|Prss20|TLSP	kallikrein related-peptidase 11	protein-coding	27.54	134.13	6	40	1.4651e-06	1.87977	9.15509	2.28402	8.91341e-06	2.66086e-06	-4.00587	6.17902e-05
NM_147779	ENSMUSG00000056370	Sftpb	AI562151|SF-B|SP-B|Sftp-3|Sftp3	surfactant associated protein B	protein-coding	22.95	110.66	5	33	1.4651e-06	1.56648	7.55295	2.26952	7.36325e-06	2.41844e-06	-3.62662	0.000287152
NR_105829		Mir6403	mmu-mir-6403	microRNA mir-6403	ncRNA	22.95	110.66	5	33	1.4651e-06	1.56648	7.55295	2.26952	7.36325e-06	2.41844e-06	-3.62662	0.000287152
NM_147779	ENSMUSG00000056370	Sftpb	AI562151|SF-B|SP-B|Sftp-3|Sftp3	surfactant associated protein B	protein-coding	22.95	110.66	5	33	1.4651e-06	1.56648	7.55295	2.26952	7.36325e-06	2.41844e-06	-3.62662	0.000287152
NM_016933	ENSMUSG00000045826	Ptprcap	AI605264|CD-45-AP|LPAP|LSM-1	protein tyrosine phosphatase, receptor type, C polypeptide-associated protein	protein-coding	22.95	110.66	5	33	1.4651e-06	1.56648	7.55295	2.26952	7.36325e-06	2.41844e-06	-3.62662	0.000287152
NR_029947	miRBase:MI0001447	Mir425	Mirn425|mmu-mir-425	microRNA 425	ncRNA	27.54	130.78	6	39	1.4651e-06	1.87977	8.92621	2.24749	8.71964e-06	2.63178e-06	-3.92272	8.75558e-05
NM_033603	ENSMUSG00000021278	Amn	5033428N14Rik|AV002116	amnionless	protein-coding	22.95	103.95	5	31	1.4651e-06	1.56648	7.09519	2.17932	6.97571e-06	2.35394e-06	-3.44109	0.000579371
NM_019454	ENSMUSG00000027314	Dll4	Delta4	delta-like 4 (Drosophila)	protein-coding	22.95	103.95	5	31	1.4651e-06	1.56648	7.09519	2.17932	6.97571e-06	2.35394e-06	-3.44109	0.000579371
NM_144828	ENSMUSG00000061718	Ppp1r1b	AU040756|DARPP-32|Darpp32	protein phosphatase 1, regulatory (inhibitor) subunit 1B	protein-coding	22.95	103.95	5	31	1.4651e-06	1.56648	7.09519	2.17932	6.97571e-06	2.35394e-06	-3.44109	0.000579371
NM_010460	ENSMUSG00000038721	Hoxb7	AI325018|Hox-2.3	homeobox B7	protein-coding	22.95	103.95	5	31	1.4651e-06	1.56648	7.09519	2.17932	6.97571e-06	2.35394e-06	-3.44109	0.000579371
NR_030683	ENSMUSG00000074912	Gm14207	OTTMUSG00000015946	predicted gene 14207	ncRNA	22.95	103.95	5	31	1.4651e-06	1.56648	7.09519	2.17932	6.97571e-06	2.35394e-06	-3.44109	0.000579371
NM_007584	ENSMUSG00000003534	Ddr1	6030432F18|AI323681|CD167a|Cak|Nep|PTK3A	discoidin domain receptor family, member 1	protein-coding	22.95	103.95	5	31	1.4651e-06	1.56648	7.09519	2.17932	6.97571e-06	2.35394e-06	-3.44109	0.000579371
NR_105875		Mir6910	mmu-mir-6910	microRNA mir-6910	ncRNA	22.95	103.95	5	31	1.4651e-06	1.56648	7.09519	2.17932	6.97571e-06	2.35394e-06	-3.44109	0.000579371
NM_010663	ENSMUSG00000035557	Krt17	K17|Krt1-17	keratin 17	protein-coding	41.31	184.43	9	55	1.4651e-06	2.81966	12.5882	2.15848	1.24013e-05	3.13858e-06	-4.56001	5.11501e-06
NM_007860	ENSMUSG00000034785	Dio1	5DI|D1|ITDI1|TXDI1	deiodinase, iodothyronine, type I	protein-coding	22.95	100.6	5	30	1.4651e-06	1.56648	6.86631	2.13201	6.78194e-06	2.32101e-06	-3.34543	0.000821553
NM_009476	ENSMUSG00000041523	Upk2	AW491716|UPII	uroplakin 2	protein-coding	22.95	100.6	5	30	1.4651e-06	1.56648	6.86631	2.13201	6.78194e-06	2.32101e-06	-3.34543	0.000821553
NM_198702	ENSMUSG00000037605	Lphn3	5430402I23Rik|CIRL-3|D130075K09Rik|Gm1379|LEC3|mKIAA0768	latrophilin 3	protein-coding	22.95	100.6	5	30	1.4651e-06	1.56648	6.86631	2.13201	6.78194e-06	2.32101e-06	-3.34543	0.000821553
NR_029743		Mir26b	Mirn26b|mmu-mir-26b	microRNA 26b	ncRNA	22.95	100.6	5	30	1.4651e-06	1.56648	6.86631	2.13201	6.78194e-06	2.32101e-06	-3.34543	0.000821553
NM_183147	ENSMUSG00000045733	Sprn	C630041J07	shadow of prion protein	protein-coding	27.54	114.01	6	34	1.4651e-06	1.87977	7.78182	2.04955	7.75079e-06	2.48127e-06	-3.48495	0.00049223
NM_010750	ENSMUSG00000056947	Mab21l1	AW047968	mab-21-like 1 (C. elegans)	protein-coding	27.54	110.66	6	33	1.4651e-06	1.87977	7.55295	2.00648	7.55702e-06	2.45006e-06	-3.39248	0.00069263
NM_007879	ENSMUSG00000020457	Drg1	AA408859|AI132520|Nedd3	developmentally regulated GTP binding protein 1	protein-coding	110.16	26.83	24	8	1.4651e-06	7.51909	1.83102	-2.03791	6.20063e-06	2.21932e-06	3.75503	0.000173322
NM_021451	ENSMUSG00000024521	Pmaip1	Noxa	phorbol-12-myristate-13-acetate-induced protein 1	protein-coding	96.39	23.47	21	7	1.4651e-06	6.5792	1.60214	-2.03791	5.42555e-06	2.07598e-06	3.51251	0.000443903
NM_175140	ENSMUSG00000060402	Chst8	1500011J21Rik|AI426009	carbohydrate (N-acetylgalactosamine 4-0) sulfotransferase 8	protein-coding	96.39	23.47	21	7	1.4651e-06	6.5792	1.60214	-2.03791	5.42555e-06	2.07598e-06	3.51251	0.000443903
NR_038088		Bc1	Gm24367	brain cytoplasmic RNA 1	ncRNA	114.75	26.83	25	8	1.4651e-06	7.83238	1.83102	-2.09681	6.3944e-06	2.25373e-06	3.90136	9.56527e-05
NM_138661	ENSMUSG00000007440	Pcdha9	-	protocadherin alpha 9	protein-coding	100.98	23.47	22	7	1.4651e-06	6.8925	1.60214	-2.10503	5.61932e-06	2.11273e-06	3.66867	0.000243813
NM_008814		Pdx1	IDX-1|IPF-1|Ipf1|Mody4|STF-1|pdx-1	pancreatic and duodenal homeobox 1	protein-coding	100.98	23.47	22	7	1.4651e-06	6.8925	1.60214	-2.10503	5.61932e-06	2.11273e-06	3.66867	0.000243813
NM_026999	ENSMUSG00000045251	Zfp688	2810407K09Rik|AI326029	zinc finger protein 688	protein-coding	100.98	23.47	22	7	1.4651e-06	6.8925	1.60214	-2.10503	5.61932e-06	2.11273e-06	3.66867	0.000243813
NM_007524	ENSMUSG00000049691	Nkx3-2	Bapx1|NKX3.2|Nkx-3.2	NK3 homeobox 2	protein-coding	100.98	23.47	22	7	1.4651e-06	6.8925	1.60214	-2.10503	5.61932e-06	2.11273e-06	3.66867	0.000243813
NM_175503	ENSMUSG00000068522	Aard	A5D3|AV328152	alanine and arginine rich domain containing protein	protein-coding	133.11	30.18	29	9	1.4651e-06	9.08556	2.05989	-2.14101	7.36325e-06	2.41844e-06	4.25617	2.07955e-05
NM_146281	ENSMUSG00000051793	Olfr284	MOR160-4	olfactory receptor 284	protein-coding	105.57	23.47	23	7	1.4651e-06	7.20579	1.60214	-2.16916	5.81309e-06	2.14884e-06	3.82062	0.000133118
NR_015468	ENSMUSG00000087038	2900079G21Rik	C130083B14|Gm6179	RIKEN cDNA 2900079G21 gene	ncRNA	91.8	20.12	20	6	1.4651e-06	6.26591	1.37326	-2.18992	5.03801e-06	2.00046e-06	3.58327	0.000339317
NM_019984	ENSMUSG00000022218	Tgm1	2310004J08Rik|Tgase1	transglutaminase 1, K polypeptide	protein-coding	91.8	20.12	20	6	1.4651e-06	6.26591	1.37326	-2.18992	5.03801e-06	2.00046e-06	3.58327	0.000339317
NM_001145759	ENSMUSG00000090457	4930571K23Rik	AI428146	RIKEN cDNA 4930571K23 gene	protein-coding	91.8	20.12	20	6	1.4651e-06	6.26591	1.37326	-2.18992	5.03801e-06	2.00046e-06	3.58327	0.000339317
NM_019984	ENSMUSG00000022218	Tgm1	2310004J08Rik|Tgase1	transglutaminase 1, K polypeptide	protein-coding	91.8	20.12	20	6	1.4651e-06	6.26591	1.37326	-2.18992	5.03801e-06	2.00046e-06	3.58327	0.000339317
NM_028755	ENSMUSG00000032503	Arpp21	0710001E13Rik|AI853636|ARPP-21|D9Bwg1012e|R3hdm3|Tarpp	cyclic AMP-regulated phosphoprotein, 21	protein-coding	91.8	20.12	20	6	1.4651e-06	6.26591	1.37326	-2.18992	5.03801e-06	2.00046e-06	3.58327	0.000339317
NR_015468	ENSMUSG00000087038	2900079G21Rik	C130083B14|Gm6179	RIKEN cDNA 2900079G21 gene	ncRNA	91.8	20.12	20	6	1.4651e-06	6.26591	1.37326	-2.18992	5.03801e-06	2.00046e-06	3.58327	0.000339317
NR_015468	ENSMUSG00000087038	2900079G21Rik	C130083B14|Gm6179	RIKEN cDNA 2900079G21 gene	ncRNA	91.8	20.12	20	6	1.4651e-06	6.26591	1.37326	-2.18992	5.03801e-06	2.00046e-06	3.58327	0.000339317
NM_175115	ENSMUSG00000040167	Ikzf5	2610034F18Rik|PEGASUS|Zfpn1a5	IKAROS family zinc finger 5	protein-coding	78.03	16.77	17	5	1.4651e-06	5.32602	1.14439	-2.21848	4.26294e-06	1.84016e-06	3.32934	0.000870536
NM_025826	ENSMUSG00000030861	Acadsb	1300003O09Rik|BB066609	acyl-Coenzyme A dehydrogenase, short/branched chain	protein-coding	78.03	16.77	17	5	1.4651e-06	5.32602	1.14439	-2.21848	4.26294e-06	1.84016e-06	3.32934	0.000870536
NM_176913	ENSMUSG00000053687	Dpep2	F630103D06Rik|MBD-2	dipeptidase 2	protein-coding	96.39	20.12	21	6	1.4651e-06	6.5792	1.37326	-2.2603	5.23178e-06	2.03857e-06	3.74145	0.00018296
NM_178872	ENSMUSG00000033949	Trim36	D18Wsu100e|haprin	tripartite motif-containing 36	protein-coding	96.39	20.12	21	6	1.4651e-06	6.5792	1.37326	-2.2603	5.23178e-06	2.03857e-06	3.74145	0.00018296
NM_176913	ENSMUSG00000053687	Dpep2	F630103D06Rik|MBD-2	dipeptidase 2	protein-coding	96.39	20.12	21	6	1.4651e-06	6.5792	1.37326	-2.2603	5.23178e-06	2.03857e-06	3.74145	0.00018296
NM_010330	ENSMUSG00000021728	Emb	AL022799|Gp70	embigin	protein-coding	114.75	23.47	25	7	1.4651e-06	7.83238	1.60214	-2.28945	6.20063e-06	2.21932e-06	4.11295	3.90639e-05
NM_021886	ENSMUSG00000045273	Cenph	1700021I11Rik|2410018A12Rik|2610042E16Rik|2810046K12Rik|AU044255|CENP-H|ENP	centromere protein H	protein-coding	114.75	23.47	25	7	1.4651e-06	7.83238	1.60214	-2.28945	6.20063e-06	2.21932e-06	4.11295	3.90639e-05
NM_145853	ENSMUSG00000032741	Tpcn1	5730403B01Rik|Tpc1|mKIAA1169	two pore channel 1	protein-coding	82.62	16.77	18	5	1.4651e-06	5.63932	1.14439	-2.30095	4.45671e-06	1.88152e-06	3.50011	0.000465065
NM_029408	ENSMUSG00000029601	Iqcd	4933433C09Rik|AI662646	IQ motif containing D	protein-coding	82.62	16.77	18	5	1.4651e-06	5.63932	1.14439	-2.30095	4.45671e-06	1.88152e-06	3.50011	0.000465065
NM_178870	ENSMUSG00000047759	Hs3st3a1	3Ost3a|Hs3st3a	heparan sulfate (glucosamine) 3-O-sulfotransferase 3A1	protein-coding	151.47	30.18	33	9	1.4651e-06	10.3387	2.05989	-2.32742	8.13833e-06	2.54254e-06	4.77056	1.83718e-06
NM_173026	ENSMUSG00000022601	Zbtb11	9230110G02Rik|ZNF-U69274	zinc finger and BTB domain containing 11	protein-coding	100.98	20.12	22	6	1.4651e-06	6.8925	1.37326	-2.32742	5.42555e-06	2.07598e-06	3.89514	9.8143e-05
NM_016890	ENSMUSG00000028447	Dctn3	p24	dynactin 3	protein-coding	87.21	16.77	19	5	1.4651e-06	5.95261	1.14439	-2.37895	4.65048e-06	1.92198e-06	3.66524	0.00024711
NM_024286	ENSMUSG00000019848	Popdc3	AA682104|Pop3	popeye domain containing 3	protein-coding	87.21	16.77	19	5	1.4651e-06	5.95261	1.14439	-2.37895	4.65048e-06	1.92198e-06	3.66524	0.00024711
NM_016890	ENSMUSG00000028447	Dctn3	p24	dynactin 3	protein-coding	87.21	16.77	19	5	1.4651e-06	5.95261	1.14439	-2.37895	4.65048e-06	1.92198e-06	3.66524	0.00024711
NM_008592	ENSMUSG00000050295	Foxc1	FREAC3|Fkh1|Mf1|Mf4|ch|fkh-1|frkhda	forkhead box C1	protein-coding	87.21	16.77	19	5	1.4651e-06	5.95261	1.14439	-2.37895	4.65048e-06	1.92198e-06	3.66524	0.00024711
NM_001039153	ENSMUSG00000038593	Tctn1	G730031O11Rik|Tect1	tectonic family member 1	protein-coding	87.21	16.77	19	5	1.4651e-06	5.95261	1.14439	-2.37895	4.65048e-06	1.92198e-06	3.66524	0.00024711
NM_001039153	ENSMUSG00000038593	Tctn1	G730031O11Rik|Tect1	tectonic family member 1	protein-coding	87.21	16.77	19	5	1.4651e-06	5.95261	1.14439	-2.37895	4.65048e-06	1.92198e-06	3.66524	0.00024711
NM_010546	ENSMUSG00000031537	Ikbkb	AI132552|IKK-2|IKK-beta|IKK2|IKK[b]|IKKbeta	inhibitor of kappaB kinase beta	protein-coding	105.57	20.12	23	6	1.4651e-06	7.20579	1.37326	-2.39155	5.61932e-06	2.11273e-06	4.04465	5.24013e-05
NM_010546	ENSMUSG00000031537	Ikbkb	AI132552|IKK-2|IKK-beta|IKK2|IKK[b]|IKKbeta	inhibitor of kappaB kinase beta	protein-coding	105.57	20.12	23	6	1.4651e-06	7.20579	1.37326	-2.39155	5.61932e-06	2.11273e-06	4.04465	5.24013e-05
NM_009219	ENSMUSG00000037014	Sstr4	Smstr4|sst4	somatostatin receptor 4	protein-coding	123.93	23.47	27	7	1.4651e-06	8.45897	1.60214	-2.40048	6.58817e-06	2.28762e-06	4.39144	1.126e-05
NM_177192	ENSMUSG00000030313	Dennd5b	9330160C06Rik|AI852444|D030011O10Rik|ENSMUSG00000072657|Gm17524	DENN/MADD domain containing 5B	protein-coding	91.8	16.77	20	5	1.4651e-06	6.26591	1.14439	-2.45295	4.84424e-06	1.96162e-06	3.82518	0.000130677
NM_026070	ENSMUSG00000020056	Ccdc53	2900091E11Rik|5730495F03Rik	coiled-coil domain containing 53	protein-coding	91.8	16.77	20	5	1.4651e-06	6.26591	1.14439	-2.45295	4.84424e-06	1.96162e-06	3.82518	0.000130677
NM_026070	ENSMUSG00000020056	Ccdc53	2900091E11Rik|5730495F03Rik	coiled-coil domain containing 53	protein-coding	91.8	16.77	20	5	1.4651e-06	6.26591	1.14439	-2.45295	4.84424e-06	1.96162e-06	3.82518	0.000130677
NM_026070	ENSMUSG00000020056	Ccdc53	2900091E11Rik|5730495F03Rik	coiled-coil domain containing 53	protein-coding	91.8	16.77	20	5	1.4651e-06	6.26591	1.14439	-2.45295	4.84424e-06	1.96162e-06	3.82518	0.000130677
NM_146027	ENSMUSG00000020877	Scrn2	AV001119|D11Moh48|SES2	secernin 2	protein-coding	91.8	16.77	20	5	1.4651e-06	6.26591	1.14439	-2.45295	4.84424e-06	1.96162e-06	3.82518	0.000130677
NM_028625	ENSMUSG00000068890	Lce1a2	1110004E04Rik|Sprrl2	late cornified envelope 1A2	protein-coding	91.8	16.77	20	5	1.4651e-06	6.26591	1.14439	-2.45295	4.84424e-06	1.96162e-06	3.82518	0.000130677
NM_133762	ENSMUSG00000042029	Ncapg2	5830426I05Rik|Luzp5|Mtb|mCAP-G2	non-SMC condensin II complex, subunit G2	protein-coding	73.44	13.41	16	4	1.4651e-06	5.01272	0.915509	-2.45295	3.8754e-06	1.75452e-06	3.42134	0.000623128
NM_027242	ENSMUSG00000029725	Ppp1r35	2010007H12Rik|2010011D20Rik|AL024004	protein phosphatase 1, regulatory subunit 35	protein-coding	73.44	13.41	16	4	1.4651e-06	5.01272	0.915509	-2.45295	3.8754e-06	1.75452e-06	3.42134	0.000623128
NM_026585	ENSMUSG00000024104	Fam21	A130095H06|C530005J20Rik|D6Wsu116e	family with sequence similarity 21	protein-coding	73.44	13.41	16	4	1.4651e-06	5.01272	0.915509	-2.45295	3.8754e-06	1.75452e-06	3.42134	0.000623128
NM_011495	ENSMUSG00000025758	Plk4	1700028H20|AI385771|Sak|Stk18	polo-like kinase 4	protein-coding	73.44	13.41	16	4	1.4651e-06	5.01272	0.915509	-2.45295	3.8754e-06	1.75452e-06	3.42134	0.000623128
NM_145145	ENSMUSG00000039254	Pomt1	AI505244	protein-O-mannosyltransferase 1	protein-coding	73.44	13.41	16	4	1.4651e-06	5.01272	0.915509	-2.45295	3.8754e-06	1.75452e-06	3.42134	0.000623128
NM_007840	ENSMUSG00000020719	Ddx5	2600009A06Rik|G17P1|HUMP68|Hlr1|p68	DEAD (Asp-Glu-Ala-Asp) box polypeptide 5	protein-coding	110.16	20.12	24	6	1.4651e-06	7.51909	1.37326	-2.45295	5.81309e-06	2.14884e-06	4.19028	2.78615e-05
NM_025705	ENSMUSG00000019891	Dcbld1	4631413K11Rik	discoidin, CUB and LCCL domain containing 1	protein-coding	73.44	13.41	16	4	1.4651e-06	5.01272	0.915509	-2.45295	3.8754e-06	1.75452e-06	3.42134	0.000623128
NM_011495	ENSMUSG00000025758	Plk4	1700028H20|AI385771|Sak|Stk18	polo-like kinase 4	protein-coding	73.44	13.41	16	4	1.4651e-06	5.01272	0.915509	-2.45295	3.8754e-06	1.75452e-06	3.42134	0.000623128
NM_011495	ENSMUSG00000025758	Plk4	1700028H20|AI385771|Sak|Stk18	polo-like kinase 4	protein-coding	73.44	13.41	16	4	1.4651e-06	5.01272	0.915509	-2.45295	3.8754e-06	1.75452e-06	3.42134	0.000623128
NM_025786	ENSMUSG00000070661	Rnf186	9130020G10Rik	ring finger protein 186	protein-coding	96.39	16.77	21	5	1.4651e-06	6.5792	1.14439	-2.52334	5.03801e-06	2.00046e-06	3.98035	6.88143e-05
NM_007981	ENSMUSG00000018796	Acsl1	Acas|Acas1|Acs|FACS|Facl2	acyl-CoA synthetase long-chain family member 1	protein-coding	78.03	13.41	17	4	1.4651e-06	5.32602	0.915509	-2.54041	4.06917e-06	1.79785e-06	3.5942	0.000325392
NM_175496	ENSMUSG00000046169	Adamts6	5031426K13|A930019D11Rik|ADAM-TS6|b2b1879.1Clo|b2b2029Clo|b2b2182Clo|b2b2187.1Clo|b2b2228Clo	a disintegrin-like and metallopeptidase (reprolysin type) with thrombospondin type 1 motif, 6	protein-coding	78.03	13.41	17	4	1.4651e-06	5.32602	0.915509	-2.54041	4.06917e-06	1.79785e-06	3.5942	0.000325392
NR_045040	ENSMUSG00000097180	2700038G22Rik	-	RIKEN cDNA 2700038G22 gene	ncRNA	78.03	13.41	17	4	1.4651e-06	5.32602	0.915509	-2.54041	4.06917e-06	1.79785e-06	3.5942	0.000325392
NR_045040	ENSMUSG00000097180	2700038G22Rik	-	RIKEN cDNA 2700038G22 gene	ncRNA	78.03	13.41	17	4	1.4651e-06	5.32602	0.915509	-2.54041	4.06917e-06	1.79785e-06	3.5942	0.000325392
NM_144529	ENSMUSG00000030766	Arhgap17	5730403H17Rik|Nadrin|Nadrin2|Rich1|Wbp15	Rho GTPase activating protein 17	protein-coding	100.98	16.77	22	5	1.4651e-06	6.8925	1.14439	-2.59045	5.23178e-06	2.03857e-06	4.13111	3.61023e-05
NM_144529	ENSMUSG00000030766	Arhgap17	5730403H17Rik|Nadrin|Nadrin2|Rich1|Wbp15	Rho GTPase activating protein 17	protein-coding	100.98	16.77	22	5	1.4651e-06	6.8925	1.14439	-2.59045	5.23178e-06	2.03857e-06	4.13111	3.61023e-05
NM_144529	ENSMUSG00000030766	Arhgap17	5730403H17Rik|Nadrin|Nadrin2|Rich1|Wbp15	Rho GTPase activating protein 17	protein-coding	100.98	16.77	22	5	1.4651e-06	6.8925	1.14439	-2.59045	5.23178e-06	2.03857e-06	4.13111	3.61023e-05
NM_144529	ENSMUSG00000030766	Arhgap17	5730403H17Rik|Nadrin|Nadrin2|Rich1|Wbp15	Rho GTPase activating protein 17	protein-coding	100.98	16.77	22	5	1.4651e-06	6.8925	1.14439	-2.59045	5.23178e-06	2.03857e-06	4.13111	3.61023e-05
NM_008543	ENSMUSG00000025880	Smad7	Madh7	SMAD family member 7	protein-coding	100.98	16.77	22	5	1.4651e-06	6.8925	1.14439	-2.59045	5.23178e-06	2.03857e-06	4.13111	3.61023e-05
NM_144529	ENSMUSG00000030766	Arhgap17	5730403H17Rik|Nadrin|Nadrin2|Rich1|Wbp15	Rho GTPase activating protein 17	protein-coding	100.98	16.77	22	5	1.4651e-06	6.8925	1.14439	-2.59045	5.23178e-06	2.03857e-06	4.13111	3.61023e-05
NM_054059	ENSMUSG00000053228	Ceacam3	EG384557|Psg24|cea12	carcinoembryonic antigen-related cell adhesion molecule 3	protein-coding	82.62	13.41	18	4	1.4651e-06	5.63932	0.915509	-2.62287	4.26294e-06	1.84016e-06	3.761	0.000169234
NM_010778	ENSMUSG00000016493	Cd46	Mcp	CD46 antigen, complement regulatory protein	protein-coding	82.62	13.41	18	4	1.4651e-06	5.63932	0.915509	-2.62287	4.26294e-06	1.84016e-06	3.761	0.000169234
NM_177155	ENSMUSG00000043932	Klri2	A530090P03Rik	killer cell lectin-like receptor family I member 2	protein-coding	82.62	13.41	18	4	1.4651e-06	5.63932	0.915509	-2.62287	4.26294e-06	1.84016e-06	3.761	0.000169234
NM_134024	ENSMUSG00000035198	Tubg1	1500010O08Rik|AI451582|AI503389|Tubg	tubulin, gamma 1	protein-coding	82.62	13.41	18	4	1.4651e-06	5.63932	0.915509	-2.62287	4.26294e-06	1.84016e-06	3.761	0.000169234
NM_133677		2310061J03Rik	-	RIKEN cDNA 2310061J03 gene	ncRNA	105.57	16.77	23	5	1.4651e-06	7.20579	1.14439	-2.65458	5.42555e-06	2.07598e-06	4.27777	1.88775e-05
NM_020573	ENSMUSG00000044252	Osbpl1a	G430090F17Rik|Gm753|ORP-1|Osbpl1b	oxysterol binding protein-like 1A	protein-coding	64.26	10.06	14	3	1.4651e-06	4.38613	0.686631	-2.67534	3.29409e-06	1.61759e-06	3.35075	0.000805943
NM_172714	ENSMUSG00000035310	Lin54	4832414L08|AI461788|mKIAA2037	lin-54 homolog (C. elegans)	protein-coding	64.26	10.06	14	3	1.4651e-06	4.38613	0.686631	-2.67534	3.29409e-06	1.61759e-06	3.35075	0.000805943
NM_133239	ENSMUSG00000063681	Crb1	7530426H14Rik|A930008G09Rik	crumbs homolog 1 (Drosophila)	protein-coding	64.26	10.06	14	3	1.4651e-06	4.38613	0.686631	-2.67534	3.29409e-06	1.61759e-06	3.35075	0.000805943
NM_026647	ENSMUSG00000028403	Zdhhc21	9130404H11Rik|AL024349|D130004H04Rik|dep	zinc finger, DHHC domain containing 21	protein-coding	64.26	10.06	14	3	1.4651e-06	4.38613	0.686631	-2.67534	3.29409e-06	1.61759e-06	3.35075	0.000805943
NM_009773	ENSMUSG00000040084	Bub1b	AU045529|BUBR1	budding uninhibited by benzimidazoles 1 homolog, beta (S. cerevisiae)	protein-coding	64.26	10.06	14	3	1.4651e-06	4.38613	0.686631	-2.67534	3.29409e-06	1.61759e-06	3.35075	0.000805943
NM_029906	ENSMUSG00000020177	9530003J23Rik	-	RIKEN cDNA 9530003J23 gene	protein-coding	64.26	10.06	14	3	1.4651e-06	4.38613	0.686631	-2.67534	3.29409e-06	1.61759e-06	3.35075	0.000805943
NM_011220	ENSMUSG00000032067	Pts	PTPS	6-pyruvoyl-tetrahydropterin synthase	protein-coding	64.26	10.06	14	3	1.4651e-06	4.38613	0.686631	-2.67534	3.29409e-06	1.61759e-06	3.35075	0.000805943
NM_001081121	ENSMUSG00000032023	4931429I11Rik	BB239335|jhy	RIKEN cDNA 4931429I11 gene	protein-coding	64.26	10.06	14	3	1.4651e-06	4.38613	0.686631	-2.67534	3.29409e-06	1.61759e-06	3.35075	0.000805943
NM_177280	ENSMUSG00000086844	B230206H07Rik	-	RIKEN cDNA B230206H07 gene	ncRNA	64.26	10.06	14	3	1.4651e-06	4.38613	0.686631	-2.67534	3.29409e-06	1.61759e-06	3.35075	0.000805943
NM_133771	ENSMUSG00000058704	Memo1	0610016J10Rik|D930048L02Rik	mediator of cell motility 1	protein-coding	64.26	10.06	14	3	1.4651e-06	4.38613	0.686631	-2.67534	3.29409e-06	1.61759e-06	3.35075	0.000805943
NM_008265	ENSMUSG00000000942	Hoxa4	AV206827|Hox-1.4	homeobox A4	protein-coding	64.26	10.06	14	3	1.4651e-06	4.38613	0.686631	-2.67534	3.29409e-06	1.61759e-06	3.35075	0.000805943
NM_197992	ENSMUSG00000069678	Pcgf1	2010002K04Rik|AU024121|Nspc1	polycomb group ring finger 1	protein-coding	87.21	13.41	19	4	1.4651e-06	5.95261	0.915509	-2.70088	4.45671e-06	1.88152e-06	3.92229	8.77115e-05
NR_104047	ENSMUSG00000085297	Gm11651	OTTMUSG00000003114	predicted gene 11651	ncRNA	87.21	13.41	19	4	1.4651e-06	5.95261	0.915509	-2.70088	4.45671e-06	1.88152e-06	3.92229	8.77115e-05
NM_010486	ENSMUSG00000008489	Elavl2	Hub|mel-N1	ELAV (embryonic lethal, abnormal vision, Drosophila)-like 2 (Hu antigen B)	protein-coding	87.21	13.41	19	4	1.4651e-06	5.95261	0.915509	-2.70088	4.45671e-06	1.88152e-06	3.92229	8.77115e-05
NM_009278	ENSMUSG00000068882	Ssb	SS-B	Sjogren syndrome antigen B	protein-coding	87.21	13.41	19	4	1.4651e-06	5.95261	0.915509	-2.70088	4.45671e-06	1.88152e-06	3.92229	8.77115e-05
NM_010353	ENSMUSG00000050107	Gsg2	Haspin	germ cell-specific gene 2	protein-coding	87.21	13.41	19	4	1.4651e-06	5.95261	0.915509	-2.70088	4.45671e-06	1.88152e-06	3.92229	8.77115e-05
NM_009278	ENSMUSG00000068882	Ssb	SS-B	Sjogren syndrome antigen B	protein-coding	87.21	13.41	19	4	1.4651e-06	5.95261	0.915509	-2.70088	4.45671e-06	1.88152e-06	3.92229	8.77115e-05
NM_001163527		Itpripl1	1700041B20Rik	inositol 1,4,5-triphosphate receptor interacting protein-like 1	protein-coding	87.21	13.41	19	4	1.4651e-06	5.95261	0.915509	-2.70088	4.45671e-06	1.88152e-06	3.92229	8.77115e-05
NM_008835		Phxr4	Sp5	per-hexamer repeat gene 4	ncRNA	91.8	13.41	20	4	1.4651e-06	6.26591	0.915509	-2.77488	4.65048e-06	1.92198e-06	4.07853	4.5322e-05
NM_008180	ENSMUSG00000027610	Gss	AI314904|GS-A/GS-B|GSH-S	glutathione synthetase	protein-coding	68.85	10.06	15	3	1.4651e-06	4.69943	0.686631	-2.77488	3.48786e-06	1.66449e-06	3.53211	0.000412265
NM_183251	ENSMUSG00000035642	Aamdc	1810020D17Rik|1810037D19Rik|LI2	adipogenesis associated Mth938 domain containing	protein-coding	68.85	10.06	15	3	1.4651e-06	4.69943	0.686631	-2.77488	3.48786e-06	1.66449e-06	3.53211	0.000412265
NM_009169		Shfm1	DSS1|Shfdg1|Shfg	split hand/foot malformation (ectrodactyly) type 1	protein-coding	68.85	10.06	15	3	1.4651e-06	4.69943	0.686631	-2.77488	3.48786e-06	1.66449e-06	3.53211	0.000412265
NM_177392	ENSMUSG00000050270	Tmem220	-	transmembrane protein 220	protein-coding	68.85	10.06	15	3	1.4651e-06	4.69943	0.686631	-2.77488	3.48786e-06	1.66449e-06	3.53211	0.000412265
NM_001101431		Mkrn2os	2510049J12Rik	makorin, ring finger protein 2, opposite strand	protein-coding	68.85	10.06	15	3	1.4651e-06	4.69943	0.686631	-2.77488	3.48786e-06	1.66449e-06	3.53211	0.000412265
NM_130895	ENSMUSG00000020262	Adarb1	1700057H01Rik|AW124433|AW558573|Adar2|BB220382|D10Bwg0447e|Red1	adenosine deaminase, RNA-specific, B1	protein-coding	68.85	10.06	15	3	1.4651e-06	4.69943	0.686631	-2.77488	3.48786e-06	1.66449e-06	3.53211	0.000412265
NM_130895	ENSMUSG00000020262	Adarb1	1700057H01Rik|AW124433|AW558573|Adar2|BB220382|D10Bwg0447e|Red1	adenosine deaminase, RNA-specific, B1	protein-coding	68.85	10.06	15	3	1.4651e-06	4.69943	0.686631	-2.77488	3.48786e-06	1.66449e-06	3.53211	0.000412265
NM_183251	ENSMUSG00000035642	Aamdc	1810020D17Rik|1810037D19Rik|LI2	adipogenesis associated Mth938 domain containing	protein-coding	68.85	10.06	15	3	1.4651e-06	4.69943	0.686631	-2.77488	3.48786e-06	1.66449e-06	3.53211	0.000412265
NM_011408	ENSMUSG00000072620	Slfn2	Shlf2	schlafen 2	protein-coding	68.85	10.06	15	3	1.4651e-06	4.69943	0.686631	-2.77488	3.48786e-06	1.66449e-06	3.53211	0.000412265
NM_183251	ENSMUSG00000035642	Aamdc	1810020D17Rik|1810037D19Rik|LI2	adipogenesis associated Mth938 domain containing	protein-coding	68.85	10.06	15	3	1.4651e-06	4.69943	0.686631	-2.77488	3.48786e-06	1.66449e-06	3.53211	0.000412265
NM_130895	ENSMUSG00000020262	Adarb1	1700057H01Rik|AW124433|AW558573|Adar2|BB220382|D10Bwg0447e|Red1	adenosine deaminase, RNA-specific, B1	protein-coding	68.85	10.06	15	3	1.4651e-06	4.69943	0.686631	-2.77488	3.48786e-06	1.66449e-06	3.53211	0.000412265
NM_001081267	ENSMUSG00000035623	Rsf1	4832420A03Rik|C030033M12Rik|Gm164|Hbxap|XAP8|p325	remodeling and spacing factor 1	protein-coding	68.85	10.06	15	3	1.4651e-06	4.69943	0.686631	-2.77488	3.48786e-06	1.66449e-06	3.53211	0.000412265
NM_177392	ENSMUSG00000050270	Tmem220	-	transmembrane protein 220	protein-coding	68.85	10.06	15	3	1.4651e-06	4.69943	0.686631	-2.77488	3.48786e-06	1.66449e-06	3.53211	0.000412265
NM_183251	ENSMUSG00000035642	Aamdc	1810020D17Rik|1810037D19Rik|LI2	adipogenesis associated Mth938 domain containing	protein-coding	68.85	10.06	15	3	1.4651e-06	4.69943	0.686631	-2.77488	3.48786e-06	1.66449e-06	3.53211	0.000412265
NM_008180	ENSMUSG00000027610	Gss	AI314904|GS-A/GS-B|GSH-S	glutathione synthetase	protein-coding	68.85	10.06	15	3	1.4651e-06	4.69943	0.686631	-2.77488	3.48786e-06	1.66449e-06	3.53211	0.000412265
NM_130895	ENSMUSG00000020262	Adarb1	1700057H01Rik|AW124433|AW558573|Adar2|BB220382|D10Bwg0447e|Red1	adenosine deaminase, RNA-specific, B1	protein-coding	68.85	10.06	15	3	1.4651e-06	4.69943	0.686631	-2.77488	3.48786e-06	1.66449e-06	3.53211	0.000412265
NM_177392	ENSMUSG00000050270	Tmem220	-	transmembrane protein 220	protein-coding	68.85	10.06	15	3	1.4651e-06	4.69943	0.686631	-2.77488	3.48786e-06	1.66449e-06	3.53211	0.000412265
NM_008093	ENSMUSG00000015627	Gata5	-	GATA binding protein 5	protein-coding	142.29	20.12	31	6	1.4651e-06	9.71215	1.37326	-2.82218	7.16948e-06	2.38641e-06	5.11954	3.06283e-07
NM_177819	ENSMUSG00000036800	Fam135b	1700010C24Rik|A830008O07Rik	family with sequence similarity 135, member B	protein-coding	96.39	13.41	21	4	1.4651e-06	6.5792	0.915509	-2.84527	4.84424e-06	1.96162e-06	4.23012	2.33568e-05
NM_010411	ENSMUSG00000024454	Hdac3	AW537363	histone deacetylase 3	protein-coding	96.39	13.41	21	4	1.4651e-06	6.5792	0.915509	-2.84527	4.84424e-06	1.96162e-06	4.23012	2.33568e-05
NM_009992	ENSMUSG00000032315	Cyp1a1	AHH|AHRR|CP11|Cyp1a2|P450-1	cytochrome P450, family 1, subfamily a, polypeptide 1	protein-coding	73.44	10.06	16	3	1.4651e-06	5.01272	0.686631	-2.86799	3.68163e-06	1.7101e-06	3.70631	0.000210301
NM_030609	ENSMUSG00000049539	Hist1h1a	H1.1|H1a|H1f1|H1var3	histone cluster 1, H1a	protein-coding	73.44	10.06	16	3	1.4651e-06	5.01272	0.686631	-2.86799	3.68163e-06	1.7101e-06	3.70631	0.000210301
NM_027248	ENSMUSG00000049295	Zfp219	2010302A17Rik	zinc finger protein 219	protein-coding	73.44	10.06	16	3	1.4651e-06	5.01272	0.686631	-2.86799	3.68163e-06	1.7101e-06	3.70631	0.000210301
NM_133353	ENSMUSG00000041857	Oosp1	AA536827	oocyte secreted protein 1	protein-coding	73.44	10.06	16	3	1.4651e-06	5.01272	0.686631	-2.86799	3.68163e-06	1.7101e-06	3.70631	0.000210301
NM_010775	ENSMUSG00000037780	Mbl1	MBL-A|MBP-A|S-MBP	mannose-binding lectin (protein A) 1	protein-coding	73.44	10.06	16	3	1.4651e-06	5.01272	0.686631	-2.86799	3.68163e-06	1.7101e-06	3.70631	0.000210301
NM_024469	ENSMUSG00000030256	Bhlhe41	6430520M22Rik|Bhlhb2l|Bhlhb3|DEC2|Sharp1	basic helix-loop-helix family, member e41	protein-coding	78.03	10.06	17	3	1.4651e-06	5.32602	0.686631	-2.95545	3.8754e-06	1.75452e-06	3.87408	0.000107029
NM_024469	ENSMUSG00000030256	Bhlhe41	6430520M22Rik|Bhlhb2l|Bhlhb3|DEC2|Sharp1	basic helix-loop-helix family, member e41	protein-coding	78.03	10.06	17	3	1.4651e-06	5.32602	0.686631	-2.95545	3.8754e-06	1.75452e-06	3.87408	0.000107029
NM_207527	ENSMUSG00000052642	4930504O13Rik	Gm524	RIKEN cDNA 4930504O13 gene	protein-coding	55.08	6.71	12	2	1.4651e-06	3.75954	0.457754	-3.03791	2.71278e-06	1.46794e-06	3.2954	0.000982826
NM_001033140	ENSMUSG00000074211	Sdhaf1	0610010E21Rik|AI430885|AW490662|Lyrm8	succinate dehydrogenase complex assembly factor 1	protein-coding	110.16	13.41	24	4	1.4651e-06	7.51909	0.915509	-3.03791	5.42555e-06	2.07598e-06	4.6604	3.15593e-06
NM_029068	ENSMUSG00000027534	Snx16	4930522N22Rik|AI117577|AI747675	sorting nexin 16	protein-coding	55.08	6.71	12	2	1.4651e-06	3.75954	0.457754	-3.03791	2.71278e-06	1.46794e-06	3.2954	0.000982826
NM_020258	ENSMUSG00000032122	Slc37a2	G3PP|Slc37a1|cI-2|ci2	solute carrier family 37 (glycerol-3-phosphate transporter), member 2	protein-coding	55.08	6.71	12	2	1.4651e-06	3.75954	0.457754	-3.03791	2.71278e-06	1.46794e-06	3.2954	0.000982826
NM_026347	ENSMUSG00000062054	Iah1	1500019E20Rik|4833421E05Rik	isoamyl acetate-hydrolyzing esterase 1 homolog (S. cerevisiae)	protein-coding	55.08	6.71	12	2	1.4651e-06	3.75954	0.457754	-3.03791	2.71278e-06	1.46794e-06	3.2954	0.000982826
NM_001005506	ENSMUSG00000053841	Txlna	2600010N21Rik|AI425952|AW209241|Il14|Txln	taxilin alpha	protein-coding	55.08	6.71	12	2	1.4651e-06	3.75954	0.457754	-3.03791	2.71278e-06	1.46794e-06	3.2954	0.000982826
NM_145522	ENSMUSG00000070953	Rabepk	8430412M01Rik|9530020D24Rik|AV073337|C87311|Rab9p40	Rab9 effector protein with kelch motifs	protein-coding	55.08	6.71	12	2	1.4651e-06	3.75954	0.457754	-3.03791	2.71278e-06	1.46794e-06	3.2954	0.000982826
NM_001029856	ENSMUSG00000017550	Atad5	C130052G03Rik|FRAG1|Gm17	ATPase family, AAA domain containing 5	protein-coding	55.08	6.71	12	2	1.4651e-06	3.75954	0.457754	-3.03791	2.71278e-06	1.46794e-06	3.2954	0.000982826
NM_007883	ENSMUSG00000044393	Dsg2	AA408168|D18Ertd293e	desmoglein 2	protein-coding	82.62	10.06	18	3	1.4651e-06	5.63932	0.686631	-3.03791	4.06917e-06	1.79785e-06	4.03602	5.43647e-05
NM_020258	ENSMUSG00000032122	Slc37a2	G3PP|Slc37a1|cI-2|ci2	solute carrier family 37 (glycerol-3-phosphate transporter), member 2	protein-coding	55.08	6.71	12	2	1.4651e-06	3.75954	0.457754	-3.03791	2.71278e-06	1.46794e-06	3.2954	0.000982826
NM_178628	ENSMUSG00000021066	Atl1	4930435M24Rik|Adfsp|Fsp1|Spg3|Spg3a	atlastin GTPase 1	protein-coding	55.08	6.71	12	2	1.4651e-06	3.75954	0.457754	-3.03791	2.71278e-06	1.46794e-06	3.2954	0.000982826
NR_040286	ENSMUSG00000078640	Gm11627	OTTMUSG00000002879	predicted gene 11627	ncRNA	82.62	10.06	18	3	1.4651e-06	5.63932	0.686631	-3.03791	4.06917e-06	1.79785e-06	4.03602	5.43647e-05
NM_178396	ENSMUSG00000032373	Car12	2310047E01Rik|AI314958|Ca12	carbonic anyhydrase 12	protein-coding	55.08	6.71	12	2	1.4651e-06	3.75954	0.457754	-3.03791	2.71278e-06	1.46794e-06	3.2954	0.000982826
NM_201519	ENSMUSG00000034761	Map4k5	4432415E19Rik|GCKR|KHS|MAPKKKK5	mitogen-activated protein kinase kinase kinase kinase 5	protein-coding	55.08	6.71	12	2	1.4651e-06	3.75954	0.457754	-3.03791	2.71278e-06	1.46794e-06	3.2954	0.000982826
NM_153555	ENSMUSG00000026554	Dcaf8	AA408877|AA433120|AA792214|AU018973|C76055|D1Dau35e|D1Ucla4|H326|Wdr42a	DDB1 and CUL4 associated factor 8	protein-coding	55.08	6.71	12	2	1.4651e-06	3.75954	0.457754	-3.03791	2.71278e-06	1.46794e-06	3.2954	0.000982826
NR_035408		Mir669a-1	Mir669a-1a|Mirn669a-1|Mirn669a-1a|mir-669a-1	microRNA 669a-1	ncRNA	82.62	10.06	18	3	1.4651e-06	5.63932	0.686631	-3.03791	4.06917e-06	1.79785e-06	4.03602	5.43647e-05
NM_134170	ENSMUSG00000062905	Vmn1r32	V1rc15	vomeronasal 1 receptor 32	protein-coding	55.08	6.71	12	2	1.4651e-06	3.75954	0.457754	-3.03791	2.71278e-06	1.46794e-06	3.2954	0.000982826
NM_134229	ENSMUSG00000046716	Vmn1r67	V1re10	vomeronasal 1 receptor 67	protein-coding	55.08	6.71	12	2	1.4651e-06	3.75954	0.457754	-3.03791	2.71278e-06	1.46794e-06	3.2954	0.000982826
NM_001005506	ENSMUSG00000053841	Txlna	2600010N21Rik|AI425952|AW209241|Il14|Txln	taxilin alpha	protein-coding	55.08	6.71	12	2	1.4651e-06	3.75954	0.457754	-3.03791	2.71278e-06	1.46794e-06	3.2954	0.000982826
NM_198958	ENSMUSG00000023802	Nox3	GP91-3|het|nmf250	NADPH oxidase 3	protein-coding	55.08	6.71	12	2	1.4651e-06	3.75954	0.457754	-3.03791	2.71278e-06	1.46794e-06	3.2954	0.000982826
NM_029775	ENSMUSG00000032002	Dcun1d5	3110001A18Rik|4833420K19Rik|AW060460|D430047L21Rik	DCN1, defective in cullin neddylation 1, domain containing 5 (S. cerevisiae)	protein-coding	55.08	6.71	12	2	1.4651e-06	3.75954	0.457754	-3.03791	2.71278e-06	1.46794e-06	3.2954	0.000982826
NM_025413	ENSMUSG00000027919	Lce1g	1110058A15Rik|AI604448	late cornified envelope 1G	protein-coding	55.08	6.71	12	2	1.4651e-06	3.75954	0.457754	-3.03791	2.71278e-06	1.46794e-06	3.2954	0.000982826
NM_029068	ENSMUSG00000027534	Snx16	4930522N22Rik|AI117577|AI747675	sorting nexin 16	protein-coding	55.08	6.71	12	2	1.4651e-06	3.75954	0.457754	-3.03791	2.71278e-06	1.46794e-06	3.2954	0.000982826
NM_001017429	ENSMUSG00000046516	Cox17	AI037035	cytochrome c oxidase assembly protein 17	protein-coding	55.08	6.71	12	2	1.4651e-06	3.75954	0.457754	-3.03791	2.71278e-06	1.46794e-06	3.2954	0.000982826
NM_172953	ENSMUSG00000041550	Serpina5	4933415L04|PAI-3|Pci	serine (or cysteine) peptidase inhibitor, clade A, member 5	protein-coding	55.08	6.71	12	2	1.4651e-06	3.75954	0.457754	-3.03791	2.71278e-06	1.46794e-06	3.2954	0.000982826
NM_172549	ENSMUSG00000020196	Cabin1	A330070M20Rik|Cain|Ppp3in	calcineurin binding protein 1	protein-coding	55.08	6.71	12	2	1.4651e-06	3.75954	0.457754	-3.03791	2.71278e-06	1.46794e-06	3.2954	0.000982826
NM_013754	ENSMUSG00000050957	Insl6	RIF1	insulin-like 6	protein-coding	55.08	6.71	12	2	1.4651e-06	3.75954	0.457754	-3.03791	2.71278e-06	1.46794e-06	3.2954	0.000982826
NM_172748	ENSMUSG00000030811	Fbxl19	6030430O11|BC059812|Fbl19	F-box and leucine-rich repeat protein 19	protein-coding	114.75	13.41	25	4	1.4651e-06	7.83238	0.915509	-3.09681	5.61932e-06	2.11273e-06	4.7966	1.61378e-06
NM_026501	ENSMUSG00000017802	Fam134c	1300010M03Rik|4933404C01Rik|AI551748	family with sequence similarity 134, member C	protein-coding	87.21	10.06	19	3	1.4651e-06	5.95261	0.686631	-3.11591	4.26294e-06	1.84016e-06	4.19267	2.75691e-05
NM_008099	ENSMUSG00000022659	Gcsam	Gcet|Gcet2|M17|M17-L	germinal center associated, signaling and motility	protein-coding	87.21	10.06	19	3	1.4651e-06	5.95261	0.686631	-3.11591	4.26294e-06	1.84016e-06	4.19267	2.75691e-05
NM_026501	ENSMUSG00000017802	Fam134c	1300010M03Rik|4933404C01Rik|AI551748	family with sequence similarity 134, member C	protein-coding	87.21	10.06	19	3	1.4651e-06	5.95261	0.686631	-3.11591	4.26294e-06	1.84016e-06	4.19267	2.75691e-05
NM_008099	ENSMUSG00000022659	Gcsam	Gcet|Gcet2|M17|M17-L	germinal center associated, signaling and motility	protein-coding	87.21	10.06	19	3	1.4651e-06	5.95261	0.686631	-3.11591	4.26294e-06	1.84016e-06	4.19267	2.75691e-05
NM_028716	ENSMUSG00000026873	Phf19	3110009G19Rik|3321402G02Rik	PHD finger protein 19	protein-coding	59.67	6.71	13	2	1.4651e-06	4.07284	0.457754	-3.15339	2.90655e-06	1.51946e-06	3.48574	0.000490773
NR_029879		Mir378a	Mir378|Mirn378|mmu-mir-378|mmu-mir-378a	microRNA 378a	ncRNA	59.67	6.71	13	2	1.4651e-06	4.07284	0.457754	-3.15339	2.90655e-06	1.51946e-06	3.48574	0.000490773
NM_033573	ENSMUSG00000004895	Prcc	-	papillary renal cell carcinoma (translocation-associated)	protein-coding	59.67	6.71	13	2	1.4651e-06	4.07284	0.457754	-3.15339	2.90655e-06	1.51946e-06	3.48574	0.000490773
NM_011249	ENSMUSG00000027641	Rbl1	AW547426|PRB1|p107	retinoblastoma-like 1 (p107)	protein-coding	59.67	6.71	13	2	1.4651e-06	4.07284	0.457754	-3.15339	2.90655e-06	1.51946e-06	3.48574	0.000490773
NM_008476	ENSMUSG00000058354	Krt6a	2310016L08Rik|Krt2-6a|Krt2-6c|MK6a|mK6[a]	keratin 6A	protein-coding	59.67	6.71	13	2	1.4651e-06	4.07284	0.457754	-3.15339	2.90655e-06	1.51946e-06	3.48574	0.000490773
NM_178679	ENSMUSG00000037855	Zfp365	AI839779|AV340892|DBZ|Su48|Znf365|talanin	zinc finger protein 365	protein-coding	59.67	6.71	13	2	1.4651e-06	4.07284	0.457754	-3.15339	2.90655e-06	1.51946e-06	3.48574	0.000490773
NM_009626		Adh7	AI325182|Adh-3|Adh-3e|Adh-3t|Adh3|Adh3-e|Adh3-t|Adh4|Adt-1	alcohol dehydrogenase 7 (class IV), mu or sigma polypeptide	protein-coding	59.67	6.71	13	2	1.4651e-06	4.07284	0.457754	-3.15339	2.90655e-06	1.51946e-06	3.48574	0.000490773
NM_008357		Il15	AI503618|IL-15	interleukin 15	protein-coding	59.67	6.71	13	2	1.4651e-06	4.07284	0.457754	-3.15339	2.90655e-06	1.51946e-06	3.48574	0.000490773
NM_198626	ENSMUSG00000047434	Xxylt1	AI480653	xyloside xylosyltransferase 1	protein-coding	59.67	6.71	13	2	1.4651e-06	4.07284	0.457754	-3.15339	2.90655e-06	1.51946e-06	3.48574	0.000490773
NM_146909	ENSMUSG00000060918	Olfr51	ID7|MOR129-3	olfactory receptor 51	protein-coding	59.67	6.71	13	2	1.4651e-06	4.07284	0.457754	-3.15339	2.90655e-06	1.51946e-06	3.48574	0.000490773
NM_029098	ENSMUSG00000022999	Lmbr1l	1110013E13Rik|AA415653|D15Ertd735e|Limr	limb region 1 like	protein-coding	59.67	6.71	13	2	1.4651e-06	4.07284	0.457754	-3.15339	2.90655e-06	1.51946e-06	3.48574	0.000490773
NM_011731	ENSMUSG00000025243	Slc6a20b	AA986306|Sit1|Slc6a20|XT3|Xtrp3	solute carrier family 6 (neurotransmitter transporter), member 20B	protein-coding	59.67	6.71	13	2	1.4651e-06	4.07284	0.457754	-3.15339	2.90655e-06	1.51946e-06	3.48574	0.000490773
NM_026444	ENSMUSG00000005683	Cs	2610511A05Rik|9030605P22Rik|BB234005|Cis|ahl4	citrate synthase	protein-coding	59.67	6.71	13	2	1.4651e-06	4.07284	0.457754	-3.15339	2.90655e-06	1.51946e-06	3.48574	0.000490773
NM_172738	ENSMUSG00000062116	Zfp954	5730403M16Rik|8030437F07|AA123315	zinc finger protein 954	protein-coding	59.67	6.71	13	2	1.4651e-06	4.07284	0.457754	-3.15339	2.90655e-06	1.51946e-06	3.48574	0.000490773
NM_173870	ENSMUSG00000026110	Mgat4a	9530018I07Rik|GnT-IVa|glcNAc-T-IVa	mannoside acetylglucosaminyltransferase 4, isoenzyme A	protein-coding	59.67	6.71	13	2	1.4651e-06	4.07284	0.457754	-3.15339	2.90655e-06	1.51946e-06	3.48574	0.000490773
NM_008357		Il15	AI503618|IL-15	interleukin 15	protein-coding	59.67	6.71	13	2	1.4651e-06	4.07284	0.457754	-3.15339	2.90655e-06	1.51946e-06	3.48574	0.000490773
NR_015499	ENSMUSG00000097365	C030034L19Rik	A130044O20Rik	RIKEN cDNA C030034L19 gene	ncRNA	59.67	6.71	13	2	1.4651e-06	4.07284	0.457754	-3.15339	2.90655e-06	1.51946e-06	3.48574	0.000490773
NM_011249	ENSMUSG00000027641	Rbl1	AW547426|PRB1|p107	retinoblastoma-like 1 (p107)	protein-coding	59.67	6.71	13	2	1.4651e-06	4.07284	0.457754	-3.15339	2.90655e-06	1.51946e-06	3.48574	0.000490773
NM_175536	ENSMUSG00000034007	Scaper	C430017I08|D530014O03Rik|Zfp291	S phase cyclin A-associated protein in the ER	protein-coding	59.67	6.71	13	2	1.4651e-06	4.07284	0.457754	-3.15339	2.90655e-06	1.51946e-06	3.48574	0.000490773
NM_001081316	ENSMUSG00000038702	Dsel	9330132E09Rik	dermatan sulfate epimerase-like	protein-coding	59.67	6.71	13	2	1.4651e-06	4.07284	0.457754	-3.15339	2.90655e-06	1.51946e-06	3.48574	0.000490773
NR_040752		4930565D16Rik	-	RIKEN cDNA 4930565D16 gene	ncRNA	64.26	6.71	14	2	1.4651e-06	4.38613	0.457754	-3.2603	3.10032e-06	1.5693e-06	3.66755	0.000244886
NM_009114	ENSMUSG00000056071	S100a9	60B8Ag|AW546964|BEE22|Cagb|GAGB|L1Ag|MRP14|p14	S100 calcium binding protein A9 (calgranulin B)	protein-coding	64.26	6.71	14	2	1.4651e-06	4.38613	0.457754	-3.2603	3.10032e-06	1.5693e-06	3.66755	0.000244886
NM_009263	ENSMUSG00000029304	Spp1	2AR|Apl-1|BNSP|BSPI|Bsp|ETA-1|Eta|OP|Opn|Opnl|Ric|Spp-1	secreted phosphoprotein 1	protein-coding	64.26	6.71	14	2	1.4651e-06	4.38613	0.457754	-3.2603	3.10032e-06	1.5693e-06	3.66755	0.000244886
NM_029398	ENSMUSG00000025933	Tmem14a	5730496E24Rik|C85783|PTD011	transmembrane protein 14A	protein-coding	64.26	6.71	14	2	1.4651e-06	4.38613	0.457754	-3.2603	3.10032e-06	1.5693e-06	3.66755	0.000244886
NM_008765	ENSMUSG00000026037	Orc2	AU041563|Orc2l	origin recognition complex, subunit 2	protein-coding	64.26	6.71	14	2	1.4651e-06	4.38613	0.457754	-3.2603	3.10032e-06	1.5693e-06	3.66755	0.000244886
NM_009114	ENSMUSG00000056071	S100a9	60B8Ag|AW546964|BEE22|Cagb|GAGB|L1Ag|MRP14|p14	S100 calcium binding protein A9 (calgranulin B)	protein-coding	64.26	6.71	14	2	1.4651e-06	4.38613	0.457754	-3.2603	3.10032e-06	1.5693e-06	3.66755	0.000244886
NR_106148		Mir465d	mmu-mir-465d	microRNA mir-465d	ncRNA	64.26	6.71	14	2	1.4651e-06	4.38613	0.457754	-3.2603	3.10032e-06	1.5693e-06	3.66755	0.000244886
NM_025920	ENSMUSG00000026279	Thap4	2010320B01Rik	THAP domain containing 4	protein-coding	64.26	6.71	14	2	1.4651e-06	4.38613	0.457754	-3.2603	3.10032e-06	1.5693e-06	3.66755	0.000244886
NM_145446	ENSMUSG00000021245	Mlh3	AV125803|BB126472	mutL homolog 3 (E coli)	protein-coding	96.39	10.06	21	3	1.4651e-06	6.5792	0.686631	-3.2603	4.65048e-06	1.92198e-06	4.49182	7.06183e-06
NM_139142	ENSMUSG00000036814	Slc6a20a	A730081N20Rik|AU022428|Xt3s1|Xtrp3s1	solute carrier family 6 (neurotransmitter transporter), member 20A	protein-coding	64.26	6.71	14	2	1.4651e-06	4.38613	0.457754	-3.2603	3.10032e-06	1.5693e-06	3.66755	0.000244886
NR_105911		Mir6946	mmu-mir-6946	microRNA mir-6946	ncRNA	64.26	6.71	14	2	1.4651e-06	4.38613	0.457754	-3.2603	3.10032e-06	1.5693e-06	3.66755	0.000244886
NM_009945	ENSMUSG00000032330	Cox7a2	COX7AL|Cox7a3|CoxVIIa-L	cytochrome c oxidase subunit VIIa 2	protein-coding	64.26	6.71	14	2	1.4651e-06	4.38613	0.457754	-3.2603	3.10032e-06	1.5693e-06	3.66755	0.000244886
NM_174874	ENSMUSG00000026280	Atg4b	2510009N07Rik|AW048066|Apg4b|Atg4bl|Autl1	autophagy related 4B, cysteine peptidase	protein-coding	64.26	6.71	14	2	1.4651e-06	4.38613	0.457754	-3.2603	3.10032e-06	1.5693e-06	3.66755	0.000244886
NM_029398	ENSMUSG00000025933	Tmem14a	5730496E24Rik|C85783|PTD011	transmembrane protein 14A	protein-coding	64.26	6.71	14	2	1.4651e-06	4.38613	0.457754	-3.2603	3.10032e-06	1.5693e-06	3.66755	0.000244886
NM_025576		Ptpmt1	1110001D10Rik|2810004N20Rik|PLIP	protein tyrosine phosphatase, mitochondrial 1	protein-coding	96.39	10.06	21	3	1.4651e-06	6.5792	0.686631	-3.2603	4.65048e-06	1.92198e-06	4.49182	7.06183e-06
NM_183116	ENSMUSG00000037455	Slc18b1	1110021L09Rik	solute carrier family 18, subfamily B, member 1	protein-coding	68.85	6.71	15	2	1.4651e-06	4.69943	0.457754	-3.35984	3.29409e-06	1.61759e-06	3.84181	0.000122132
NM_010865	ENSMUSG00000026697	Myoc	AI957332|GLC1A|TIGR	myocilin	protein-coding	68.85	6.71	15	2	1.4651e-06	4.69943	0.457754	-3.35984	3.29409e-06	1.61759e-06	3.84181	0.000122132
NM_027454	ENSMUSG00000031492	Chrnb3	5730417K16Rik|Acrb3	cholinergic receptor, nicotinic, beta polypeptide 3	protein-coding	68.85	6.71	15	2	1.4651e-06	4.69943	0.457754	-3.35984	3.29409e-06	1.61759e-06	3.84181	0.000122132
NM_001033794	ENSMUSG00000074059	Fbxw18	C85627	F-box and WD-40 domain protein 18	protein-coding	68.85	6.71	15	2	1.4651e-06	4.69943	0.457754	-3.35984	3.29409e-06	1.61759e-06	3.84181	0.000122132
NR_033497	ENSMUSG00000097652	D830015G02Rik	ENSMUSG00000053118	RIKEN cDNA D830015G02 gene	ncRNA	68.85	6.71	15	2	1.4651e-06	4.69943	0.457754	-3.35984	3.29409e-06	1.61759e-06	3.84181	0.000122132
NM_194340	ENSMUSG00000054280	Prr14l	6030436E02Rik|C330019G07Rik|Prl14l	proline rich 14-like	protein-coding	68.85	6.71	15	2	1.4651e-06	4.69943	0.457754	-3.35984	3.29409e-06	1.61759e-06	3.84181	0.000122132
NR_030421	miRBase:MI0004129	Mir758	Mirn758|mir-758|mmu-mir-758	microRNA 758	ncRNA	68.85	6.71	15	2	1.4651e-06	4.69943	0.457754	-3.35984	3.29409e-06	1.61759e-06	3.84181	0.000122132
NM_027454	ENSMUSG00000031492	Chrnb3	5730417K16Rik|Acrb3	cholinergic receptor, nicotinic, beta polypeptide 3	protein-coding	68.85	6.71	15	2	1.4651e-06	4.69943	0.457754	-3.35984	3.29409e-06	1.61759e-06	3.84181	0.000122132
NR_029757	miRBase:MI0000592	Mir323	Mirn323|mmu-mir-323	microRNA 323	ncRNA	68.85	6.71	15	2	1.4651e-06	4.69943	0.457754	-3.35984	3.29409e-06	1.61759e-06	3.84181	0.000122132
NM_146360	ENSMUSG00000045824	Olfr574	MOR14-9	olfactory receptor 574	protein-coding	105.57	10.06	23	3	1.4651e-06	7.20579	0.686631	-3.39155	5.03801e-06	2.00046e-06	4.7745	1.80154e-06
NM_175455	ENSMUSG00000045034	Ankrd34b	6430502M16Rik|DP58	ankyrin repeat domain 34B	protein-coding	105.57	10.06	23	3	1.4651e-06	7.20579	0.686631	-3.39155	5.03801e-06	2.00046e-06	4.7745	1.80154e-06
NM_133345	ENSMUSG00000030330	Ing4	D6Wsu147e|D6Xrf92|p29ING4	inhibitor of growth family, member 4	protein-coding	105.57	10.06	23	3	1.4651e-06	7.20579	0.686631	-3.39155	5.03801e-06	2.00046e-06	4.7745	1.80154e-06
NR_035429	miRBase:MI0006305	Mir1197	Mirn1197|mmu-mir-1197	microRNA 1197	ncRNA	73.44	6.71	16	2	1.4651e-06	5.01272	0.457754	-3.45295	3.48786e-06	1.66449e-06	4.00933	6.0891e-05
NM_001177567	ENSMUSG00000091455	Otogl	EG628870|Gm6924	otogelin-like	protein-coding	73.44	6.71	16	2	1.4651e-06	5.01272	0.457754	-3.45295	3.48786e-06	1.66449e-06	4.00933	6.0891e-05
NM_026296	ENSMUSG00000029138	4930548H24Rik	AI427865	RIKEN cDNA 4930548H24 gene	protein-coding	73.44	6.71	16	2	1.4651e-06	5.01272	0.457754	-3.45295	3.48786e-06	1.66449e-06	4.00933	6.0891e-05
NM_010578	ENSMUSG00000025809	Itgb1	4633401G24Rik|AA409975|AA960159|CD29|ENSMUSG00000051907|Fnrb|Gm9863|gpIIa	integrin beta 1 (fibronectin receptor beta)	protein-coding	73.44	6.71	16	2	1.4651e-06	5.01272	0.457754	-3.45295	3.48786e-06	1.66449e-06	4.00933	6.0891e-05
NM_207551	ENSMUSG00000095706	Olfr209	MOR182-6	olfactory receptor 209	protein-coding	78.03	6.71	17	2	1.4651e-06	5.32602	0.457754	-3.54041	3.68163e-06	1.7101e-06	4.17081	3.03522e-05
NM_001011792		Olfr207	MOR182-9	olfactory receptor 207	protein-coding	78.03	6.71	17	2	1.4651e-06	5.32602	0.457754	-3.54041	3.68163e-06	1.7101e-06	4.17081	3.03522e-05
NM_146384		Olfr208	MOR182-6	olfactory receptor 208	protein-coding	78.03	6.71	17	2	1.4651e-06	5.32602	0.457754	-3.54041	3.68163e-06	1.7101e-06	4.17081	3.03522e-05
NM_198942	ENSMUSG00000035051	Dhx57	AW494914	DEAH (Asp-Glu-Ala-Asp/His) box polypeptide 57	protein-coding	82.62	6.71	18	2	1.4651e-06	5.63932	0.457754	-3.62287	3.8754e-06	1.75452e-06	4.32681	1.51281e-05
NM_008372	ENSMUSG00000003882	Il7r	CD127|IL-7Ralpha	interleukin 7 receptor	protein-coding	82.62	6.71	18	2	1.4651e-06	5.63932	0.457754	-3.62287	3.8754e-06	1.75452e-06	4.32681	1.51281e-05
NM_198942	ENSMUSG00000035051	Dhx57	AW494914	DEAH (Asp-Glu-Ala-Asp/His) box polypeptide 57	protein-coding	82.62	6.71	18	2	1.4651e-06	5.63932	0.457754	-3.62287	3.8754e-06	1.75452e-06	4.32681	1.51281e-05
NM_194269	ENSMUSG00000045257	Morn2	Mopt	MORN repeat containing 2	protein-coding	82.62	6.71	18	2	1.4651e-06	5.63932	0.457754	-3.62287	3.8754e-06	1.75452e-06	4.32681	1.51281e-05
NM_027248	ENSMUSG00000049295	Zfp219	2010302A17Rik	zinc finger protein 219	protein-coding	96.39	6.71	21	2	1.4651e-06	6.5792	0.457754	-3.84527	4.45671e-06	1.88152e-06	4.76665	1.87317e-06
NM_027248	ENSMUSG00000049295	Zfp219	2010302A17Rik	zinc finger protein 219	protein-coding	96.39	6.71	21	2	1.4651e-06	6.5792	0.457754	-3.84527	4.45671e-06	1.88152e-06	4.76665	1.87317e-06
NM_009917	ENSMUSG00000079227	Ccr5	AM4-7|CD195|Cmkbr5	chemokine (C-C motif) receptor 5	protein-coding	50.49	3.35	11	1	1.4651e-06	3.44625	0.228877	-3.91238	2.32524e-06	1.35905e-06	3.46843	0.000523509
NM_019708	ENSMUSG00000063253	Scoc	0610011C06Rik|2810002J11Rik|AA415030|SCOCO	short coiled-coil protein	protein-coding	50.49	3.35	11	1	1.4651e-06	3.44625	0.228877	-3.91238	2.32524e-06	1.35905e-06	3.46843	0.000523509
NM_025622	ENSMUSG00000043501	Lgals2	2200008F12Rik|AI324147	lectin, galactose-binding, soluble 2	protein-coding	50.49	3.35	11	1	1.4651e-06	3.44625	0.228877	-3.91238	2.32524e-06	1.35905e-06	3.46843	0.000523509
NM_019708	ENSMUSG00000063253	Scoc	0610011C06Rik|2810002J11Rik|AA415030|SCOCO	short coiled-coil protein	protein-coding	50.49	3.35	11	1	1.4651e-06	3.44625	0.228877	-3.91238	2.32524e-06	1.35905e-06	3.46843	0.000523509
NM_023799	ENSMUSG00000025220	Mgea5	2810009A20Rik|4833427O07Rik|5830447M11Rik|AA408215|Hy5|Ncoat|mKIAA0679	meningioma expressed antigen 5 (hyaluronidase)	protein-coding	50.49	3.35	11	1	1.4651e-06	3.44625	0.228877	-3.91238	2.32524e-06	1.35905e-06	3.46843	0.000523509
NM_153094	ENSMUSG00000030154	Klrb1f	A630024B12Rik|Nkr-p1f|Nkrp1-f|Nkrp1f	killer cell lectin-like receptor subfamily B member 1F	protein-coding	50.49	3.35	11	1	1.4651e-06	3.44625	0.228877	-3.91238	2.32524e-06	1.35905e-06	3.46843	0.000523509
NM_178698		Pigv	B330013B03|D430024F16Rik	phosphatidylinositol glycan anchor biosynthesis, class V	protein-coding	50.49	3.35	11	1	1.4651e-06	3.44625	0.228877	-3.91238	2.32524e-06	1.35905e-06	3.46843	0.000523509
NM_134133	ENSMUSG00000038059	Smim3	2010002N04Rik|AI195350|AW561905|Nid67|cI-41	small integral membrane protein 3	protein-coding	50.49	3.35	11	1	1.4651e-06	3.44625	0.228877	-3.91238	2.32524e-06	1.35905e-06	3.46843	0.000523509
NM_174990	ENSMUSG00000054435	Gimap4	AU019574|E430007K16Rik|Ian-1|Ian1|Imap4	GTPase, IMAP family member 4	protein-coding	50.49	3.35	11	1	1.4651e-06	3.44625	0.228877	-3.91238	2.32524e-06	1.35905e-06	3.46843	0.000523509
NM_174990	ENSMUSG00000054435	Gimap4	AU019574|E430007K16Rik|Ian-1|Ian1|Imap4	GTPase, IMAP family member 4	protein-coding	50.49	3.35	11	1	1.4651e-06	3.44625	0.228877	-3.91238	2.32524e-06	1.35905e-06	3.46843	0.000523509
NR_030606	miRBase:MI0005551	Mir875	Mirn875|mmu-mir-875	microRNA 875	ncRNA	50.49	3.35	11	1	1.4651e-06	3.44625	0.228877	-3.91238	2.32524e-06	1.35905e-06	3.46843	0.000523509
NM_178698		Pigv	B330013B03|D430024F16Rik	phosphatidylinositol glycan anchor biosynthesis, class V	protein-coding	50.49	3.35	11	1	1.4651e-06	3.44625	0.228877	-3.91238	2.32524e-06	1.35905e-06	3.46843	0.000523509
NM_178394	ENSMUSG00000063646	Jakmip1	5830437M04Rik|C330021K24Rik|Gababrbp|Marlin-1	janus kinase and microtubule interacting protein 1	protein-coding	50.49	3.35	11	1	1.4651e-06	3.44625	0.228877	-3.91238	2.32524e-06	1.35905e-06	3.46843	0.000523509
NR_040444	ENSMUSG00000085181	Gm12709	OTTMUSG00000008056	predicted gene 12709	ncRNA	50.49	3.35	11	1	1.4651e-06	3.44625	0.228877	-3.91238	2.32524e-06	1.35905e-06	3.46843	0.000523509
NM_174990	ENSMUSG00000054435	Gimap4	AU019574|E430007K16Rik|Ian-1|Ian1|Imap4	GTPase, IMAP family member 4	protein-coding	50.49	3.35	11	1	1.4651e-06	3.44625	0.228877	-3.91238	2.32524e-06	1.35905e-06	3.46843	0.000523509
NM_199146	ENSMUSG00000057596	Trim30d	AI451617|TRIM30-3|Trim79	tripartite motif-containing 30D	protein-coding	50.49	3.35	11	1	1.4651e-06	3.44625	0.228877	-3.91238	2.32524e-06	1.35905e-06	3.46843	0.000523509
NM_178698		Pigv	B330013B03|D430024F16Rik	phosphatidylinositol glycan anchor biosynthesis, class V	protein-coding	50.49	3.35	11	1	1.4651e-06	3.44625	0.228877	-3.91238	2.32524e-06	1.35905e-06	3.46843	0.000523509
NM_153094	ENSMUSG00000030154	Klrb1f	A630024B12Rik|Nkr-p1f|Nkrp1-f|Nkrp1f	killer cell lectin-like receptor subfamily B member 1F	protein-coding	50.49	3.35	11	1	1.4651e-06	3.44625	0.228877	-3.91238	2.32524e-06	1.35905e-06	3.46843	0.000523509
NM_009263	ENSMUSG00000029304	Spp1	2AR|Apl-1|BNSP|BSPI|Bsp|ETA-1|Eta|OP|Opn|Opnl|Ric|Spp-1	secreted phosphoprotein 1	protein-coding	50.49	3.35	11	1	1.4651e-06	3.44625	0.228877	-3.91238	2.32524e-06	1.35905e-06	3.46843	0.000523509
NM_174990	ENSMUSG00000054435	Gimap4	AU019574|E430007K16Rik|Ian-1|Ian1|Imap4	GTPase, IMAP family member 4	protein-coding	50.49	3.35	11	1	1.4651e-06	3.44625	0.228877	-3.91238	2.32524e-06	1.35905e-06	3.46843	0.000523509
NM_174990	ENSMUSG00000054435	Gimap4	AU019574|E430007K16Rik|Ian-1|Ian1|Imap4	GTPase, IMAP family member 4	protein-coding	50.49	3.35	11	1	1.4651e-06	3.44625	0.228877	-3.91238	2.32524e-06	1.35905e-06	3.46843	0.000523509
NM_080453	ENSMUSG00000020682	Mmp28	D130023P12	matrix metallopeptidase 28 (epilysin)	protein-coding	50.49	3.35	11	1	1.4651e-06	3.44625	0.228877	-3.91238	2.32524e-06	1.35905e-06	3.46843	0.000523509
NM_031998	ENSMUSG00000029790	Cep41	1700017E11Rik|2810431D15Rik|AI449046|AI503610|Tsga14	centrosomal protein 41	protein-coding	50.49	3.35	11	1	1.4651e-06	3.44625	0.228877	-3.91238	2.32524e-06	1.35905e-06	3.46843	0.000523509
NM_146710	ENSMUSG00000049041	Olfr398	MOR157-1	olfactory receptor 398	protein-coding	50.49	3.35	11	1	1.4651e-06	3.44625	0.228877	-3.91238	2.32524e-06	1.35905e-06	3.46843	0.000523509
NM_009263	ENSMUSG00000029304	Spp1	2AR|Apl-1|BNSP|BSPI|Bsp|ETA-1|Eta|OP|Opn|Opnl|Ric|Spp-1	secreted phosphoprotein 1	protein-coding	50.49	3.35	11	1	1.4651e-06	3.44625	0.228877	-3.91238	2.32524e-06	1.35905e-06	3.46843	0.000523509
NM_080453	ENSMUSG00000020682	Mmp28	D130023P12	matrix metallopeptidase 28 (epilysin)	protein-coding	50.49	3.35	11	1	1.4651e-06	3.44625	0.228877	-3.91238	2.32524e-06	1.35905e-06	3.46843	0.000523509
NM_153094	ENSMUSG00000030154	Klrb1f	A630024B12Rik|Nkr-p1f|Nkrp1-f|Nkrp1f	killer cell lectin-like receptor subfamily B member 1F	protein-coding	50.49	3.35	11	1	1.4651e-06	3.44625	0.228877	-3.91238	2.32524e-06	1.35905e-06	3.46843	0.000523509
NM_009263	ENSMUSG00000029304	Spp1	2AR|Apl-1|BNSP|BSPI|Bsp|ETA-1|Eta|OP|Opn|Opnl|Ric|Spp-1	secreted phosphoprotein 1	protein-coding	50.49	3.35	11	1	1.4651e-06	3.44625	0.228877	-3.91238	2.32524e-06	1.35905e-06	3.46843	0.000523509
NM_007877	ENSMUSG00000022705	Drd3	D3R	dopamine receptor D3	protein-coding	50.49	3.35	11	1	1.4651e-06	3.44625	0.228877	-3.91238	2.32524e-06	1.35905e-06	3.46843	0.000523509
NM_007827	ENSMUSG00000026401	Daf2	AI323748|Cd55b|Daf|Daf-TM|TM-DAF	decay accelerating factor 2	protein-coding	50.49	3.35	11	1	1.4651e-06	3.44625	0.228877	-3.91238	2.32524e-06	1.35905e-06	3.46843	0.000523509
NM_199146	ENSMUSG00000057596	Trim30d	AI451617|TRIM30-3|Trim79	tripartite motif-containing 30D	protein-coding	50.49	3.35	11	1	1.4651e-06	3.44625	0.228877	-3.91238	2.32524e-06	1.35905e-06	3.46843	0.000523509
NR_035527	miRBase:MI0012529	Mir599	mmu-mir-599	microRNA 599	ncRNA	50.49	3.35	11	1	1.4651e-06	3.44625	0.228877	-3.91238	2.32524e-06	1.35905e-06	3.46843	0.000523509
NM_001101640	ENSMUSG00000091972	Tmem207	Gm540	transmembrane protein 207	protein-coding	50.49	3.35	11	1	1.4651e-06	3.44625	0.228877	-3.91238	2.32524e-06	1.35905e-06	3.46843	0.000523509
NM_001033403		Gm1968	-	predicted gene 1968	ncRNA	100.98	6.71	22	2	1.4651e-06	6.8925	0.457754	-3.91238	4.65048e-06	1.92198e-06	4.90511	9.33769e-07
NM_009263	ENSMUSG00000029304	Spp1	2AR|Apl-1|BNSP|BSPI|Bsp|ETA-1|Eta|OP|Opn|Opnl|Ric|Spp-1	secreted phosphoprotein 1	protein-coding	50.49	3.35	11	1	1.4651e-06	3.44625	0.228877	-3.91238	2.32524e-06	1.35905e-06	3.46843	0.000523509
NM_009062	ENSMUSG00000038530	Rgs4	AA004315|AA597169|ESTM48|ESTM50	regulator of G-protein signaling 4	protein-coding	50.49	3.35	11	1	1.4651e-06	3.44625	0.228877	-3.91238	2.32524e-06	1.35905e-06	3.46843	0.000523509
NM_016771	ENSMUSG00000029273	Sult1d1	5033411P13Rik|AI987815|ST1d1|SULT-N|Sultn	sulfotransferase family 1D, member 1	protein-coding	50.49	3.35	11	1	1.4651e-06	3.44625	0.228877	-3.91238	2.32524e-06	1.35905e-06	3.46843	0.000523509
NM_001104562	ENSMUSG00000091859	Vmn2r100	EG627537	vomeronasal 2, receptor 100	protein-coding	50.49	3.35	11	1	1.4651e-06	3.44625	0.228877	-3.91238	2.32524e-06	1.35905e-06	3.46843	0.000523509
NR_038034		4930444F02Rik	1700010L24Rik|mpiR	RIKEN cDNA 4930444F02 gene	ncRNA	55.08	3.35	12	1	1.4651e-06	3.75954	0.228877	-4.03791	2.51901e-06	1.41454e-06	3.65685	0.000255331
NM_007965	ENSMUSG00000021262	Evl	AI528774	Ena-vasodilator stimulated phosphoprotein	protein-coding	55.08	3.35	12	1	1.4651e-06	3.75954	0.228877	-4.03791	2.51901e-06	1.41454e-06	3.65685	0.000255331
NM_019478	ENSMUSG00000031157	Pqbp1	PQBP-1|Sfc2|npw38	polyglutamine binding protein 1	protein-coding	55.08	3.35	12	1	1.4651e-06	3.75954	0.228877	-4.03791	2.51901e-06	1.41454e-06	3.65685	0.000255331
NM_029985	ENSMUSG00000028617	Lrrc42	A930011F22Rik|AA536996	leucine rich repeat containing 42	protein-coding	55.08	3.35	12	1	1.4651e-06	3.75954	0.228877	-4.03791	2.51901e-06	1.41454e-06	3.65685	0.000255331
NM_017371	ENSMUSG00000030895	Hpx	Hpxn|hx	hemopexin	protein-coding	55.08	3.35	12	1	1.4651e-06	3.75954	0.228877	-4.03791	2.51901e-06	1.41454e-06	3.65685	0.000255331
NM_011332	ENSMUSG00000031780	Ccl17	Abcd-2|Scya17|Scya17l|Tarc	chemokine (C-C motif) ligand 17	protein-coding	55.08	3.35	12	1	1.4651e-06	3.75954	0.228877	-4.03791	2.51901e-06	1.41454e-06	3.65685	0.000255331
NM_001111286	ENSMUSG00000066463	Omt2a	OM2a	oocyte maturation, alpha	protein-coding	55.08	3.35	12	1	1.4651e-06	3.75954	0.228877	-4.03791	2.51901e-06	1.41454e-06	3.65685	0.000255331
NM_007891	ENSMUSG00000027490	E2f1	E2F-1|mKIAA4009	E2F transcription factor 1	protein-coding	55.08	3.35	12	1	1.4651e-06	3.75954	0.228877	-4.03791	2.51901e-06	1.41454e-06	3.65685	0.000255331
NM_178202	ENSMUSG00000069308	Hist1h2bp	-	histone cluster 1, H2bp	protein-coding	55.08	3.35	12	1	1.4651e-06	3.75954	0.228877	-4.03791	2.51901e-06	1.41454e-06	3.65685	0.000255331
NM_079835	ENSMUSG00000024340	Btnl2	BTL-II|BTLN2|Btl2|Gm315|NG9	butyrophilin-like 2	protein-coding	55.08	3.35	12	1	1.4651e-06	3.75954	0.228877	-4.03791	2.51901e-06	1.41454e-06	3.65685	0.000255331
NM_178184	ENSMUSG00000069309	Hist1h2an	-	histone cluster 1, H2an	protein-coding	55.08	3.35	12	1	1.4651e-06	3.75954	0.228877	-4.03791	2.51901e-06	1.41454e-06	3.65685	0.000255331
NR_038034		4930444F02Rik	1700010L24Rik|mpiR	RIKEN cDNA 4930444F02 gene	ncRNA	55.08	3.35	12	1	1.4651e-06	3.75954	0.228877	-4.03791	2.51901e-06	1.41454e-06	3.65685	0.000255331
NR_045751	ENSMUSG00000097788	Gm16596	-	predicted gene, 16596	ncRNA	55.08	3.35	12	1	1.4651e-06	3.75954	0.228877	-4.03791	2.51901e-06	1.41454e-06	3.65685	0.000255331
NR_045751	ENSMUSG00000097788	Gm16596	-	predicted gene, 16596	ncRNA	55.08	3.35	12	1	1.4651e-06	3.75954	0.228877	-4.03791	2.51901e-06	1.41454e-06	3.65685	0.000255331
NM_178202	ENSMUSG00000069308	Hist1h2bp	-	histone cluster 1, H2bp	protein-coding	55.08	3.35	12	1	1.4651e-06	3.75954	0.228877	-4.03791	2.51901e-06	1.41454e-06	3.65685	0.000255331
NM_011591		Timm17b	17kDa|Sfc3|mTim17b	translocase of inner mitochondrial membrane 17b	protein-coding	55.08	3.35	12	1	1.4651e-06	3.75954	0.228877	-4.03791	2.51901e-06	1.41454e-06	3.65685	0.000255331
NM_007891	ENSMUSG00000027490	E2f1	E2F-1|mKIAA4009	E2F transcription factor 1	protein-coding	55.08	3.35	12	1	1.4651e-06	3.75954	0.228877	-4.03791	2.51901e-06	1.41454e-06	3.65685	0.000255331
NM_007965	ENSMUSG00000021262	Evl	AI528774	Ena-vasodilator stimulated phosphoprotein	protein-coding	55.08	3.35	12	1	1.4651e-06	3.75954	0.228877	-4.03791	2.51901e-06	1.41454e-06	3.65685	0.000255331
NR_038034		4930444F02Rik	1700010L24Rik|mpiR	RIKEN cDNA 4930444F02 gene	ncRNA	55.08	3.35	12	1	1.4651e-06	3.75954	0.228877	-4.03791	2.51901e-06	1.41454e-06	3.65685	0.000255331
NR_105788		Mir6369	mmu-mir-6369	microRNA mir-6369	ncRNA	55.08	3.35	12	1	1.4651e-06	3.75954	0.228877	-4.03791	2.51901e-06	1.41454e-06	3.65685	0.000255331
NM_029870	ENSMUSG00000048249	Crebrf	A930001N09Rik|LRF	CREB3 regulatory factor	protein-coding	55.08	3.35	12	1	1.4651e-06	3.75954	0.228877	-4.03791	2.51901e-06	1.41454e-06	3.65685	0.000255331
NM_172840	ENSMUSG00000025082	Vwa2	Amaco	von Willebrand factor A domain containing 2	protein-coding	55.08	3.35	12	1	1.4651e-06	3.75954	0.228877	-4.03791	2.51901e-06	1.41454e-06	3.65685	0.000255331
NM_001111286	ENSMUSG00000066463	Omt2a	OM2a	oocyte maturation, alpha	protein-coding	55.08	3.35	12	1	1.4651e-06	3.75954	0.228877	-4.03791	2.51901e-06	1.41454e-06	3.65685	0.000255331
NM_028394	ENSMUSG00000063172	Hspb11	2900042B11Rik|IFT25	heat shock protein family B (small), member 11	protein-coding	55.08	3.35	12	1	1.4651e-06	3.75954	0.228877	-4.03791	2.51901e-06	1.41454e-06	3.65685	0.000255331
NR_045751	ENSMUSG00000097788	Gm16596	-	predicted gene, 16596	ncRNA	55.08	3.35	12	1	1.4651e-06	3.75954	0.228877	-4.03791	2.51901e-06	1.41454e-06	3.65685	0.000255331
NM_207029	ENSMUSG00000063762	Tas2r129	T2R29|Tas2r29|mGR29|mt2r60	taste receptor, type 2, member 129	protein-coding	55.08	3.35	12	1	1.4651e-06	3.75954	0.228877	-4.03791	2.51901e-06	1.41454e-06	3.65685	0.000255331
NM_018817		Smarcal1	6030401P21Rik|AI851716|Mharp	SWI/SNF related matrix associated, actin dependent regulator of chromatin, subfamily a-like 1	protein-coding	59.67	3.35	13	1	1.4651e-06	4.07284	0.228877	-4.15339	2.71278e-06	1.46794e-06	3.83652	0.00012479
NM_172714	ENSMUSG00000035310	Lin54	4832414L08|AI461788|mKIAA2037	lin-54 homolog (C. elegans)	protein-coding	59.67	3.35	13	1	1.4651e-06	4.07284	0.228877	-4.15339	2.71278e-06	1.46794e-06	3.83652	0.00012479
NR_030478		Mir491	Mirn491|mmu-mir-491	microRNA 491	ncRNA	59.67	3.35	13	1	1.4651e-06	4.07284	0.228877	-4.15339	2.71278e-06	1.46794e-06	3.83652	0.00012479
NM_010022	ENSMUSG00000000340	Dbt	D3Wsu60e	dihydrolipoamide branched chain transacylase E2	protein-coding	59.67	3.35	13	1	1.4651e-06	4.07284	0.228877	-4.15339	2.71278e-06	1.46794e-06	3.83652	0.00012479
NM_030553	ENSMUSG00000061165	Olfr160	M72|MOR171-3|Olfr7b	olfactory receptor 160	protein-coding	59.67	3.35	13	1	1.4651e-06	4.07284	0.228877	-4.15339	2.71278e-06	1.46794e-06	3.83652	0.00012479
NM_172413	ENSMUSG00000050029	Rap2c	2010200P20Rik|AI194294|AL022976	RAP2C, member of RAS oncogene family	protein-coding	59.67	3.35	13	1	1.4651e-06	4.07284	0.228877	-4.15339	2.71278e-06	1.46794e-06	3.83652	0.00012479
NM_199020	ENSMUSG00000053390	Zfp952	BC057593|C920016K16Rik	zinc finger protein 952	protein-coding	59.67	3.35	13	1	1.4651e-06	4.07284	0.228877	-4.15339	2.71278e-06	1.46794e-06	3.83652	0.00012479
NM_026083	ENSMUSG00000022000	Zc3h13	2600010B19Rik|3110050K21Rik|4930570G11Rik|C87618	zinc finger CCCH type containing 13	protein-coding	59.67	3.35	13	1	1.4651e-06	4.07284	0.228877	-4.15339	2.71278e-06	1.46794e-06	3.83652	0.00012479
NM_015794		Fbxl17	6330576B01Rik|AI452053|BB073797|C130023C01Rik|Fbx13|Fbxo13	F-box and leucine-rich repeat protein 17	protein-coding	59.67	3.35	13	1	1.4651e-06	4.07284	0.228877	-4.15339	2.71278e-06	1.46794e-06	3.83652	0.00012479
NM_144884	ENSMUSG00000026849	Tor1a	DQ2|Dyt1|torsinA	torsin family 1, member A (torsin A)	protein-coding	123.93	6.71	27	2	1.4651e-06	8.45897	0.457754	-4.20784	5.61932e-06	2.11273e-06	5.54856	2.88033e-08
NM_133789	ENSMUSG00000030374	Strn4	C80611|ZIN|zinedin	striatin, calmodulin binding protein 4	protein-coding	64.26	3.35	14	1	1.4651e-06	4.38613	0.228877	-4.2603	2.90655e-06	1.51946e-06	4.00852	6.11012e-05
NM_028772	ENSMUSG00000042102	Dmgdh	1200014D15Rik|AI787269	dimethylglycine dehydrogenase precursor	protein-coding	64.26	3.35	14	1	1.4651e-06	4.38613	0.228877	-4.2603	2.90655e-06	1.51946e-06	4.00852	6.11012e-05
NM_022884	ENSMUSG00000042118	Bhmt2	C81077|D13Ucla2	betaine-homocysteine methyltransferase 2	protein-coding	64.26	3.35	14	1	1.4651e-06	4.38613	0.228877	-4.2603	2.90655e-06	1.51946e-06	4.00852	6.11012e-05
NM_027413	ENSMUSG00000030556	Lrrc28	1300004K21Rik|2210012C09Rik|2310058O11Rik	leucine rich repeat containing 28	protein-coding	64.26	3.35	14	1	1.4651e-06	4.38613	0.228877	-4.2603	2.90655e-06	1.51946e-06	4.00852	6.11012e-05
NM_146313	ENSMUSG00000066748	Olfr145	K21|MOR161-6	olfactory receptor 145	protein-coding	64.26	3.35	14	1	1.4651e-06	4.38613	0.228877	-4.2603	2.90655e-06	1.51946e-06	4.00852	6.11012e-05
NM_173430	ENSMUSG00000048920	Fkrp	A830029B19Rik|AI842067|AI847300|LGMD1I|MDC1C	fukutin related protein	protein-coding	64.26	3.35	14	1	1.4651e-06	4.38613	0.228877	-4.2603	2.90655e-06	1.51946e-06	4.00852	6.11012e-05
NR_045629		D630010B17Rik	Gm811	RIKEN cDNA D630010B17 gene	ncRNA	64.26	3.35	14	1	1.4651e-06	4.38613	0.228877	-4.2603	2.90655e-06	1.51946e-06	4.00852	6.11012e-05
NM_019729	ENSMUSG00000027363	Usp8	AI574262|AW557536|Ubpy|mKIAA0055	ubiquitin specific peptidase 8	protein-coding	64.26	3.35	14	1	1.4651e-06	4.38613	0.228877	-4.2603	2.90655e-06	1.51946e-06	4.00852	6.11012e-05
NM_133203	ENSMUSG00000014543	Klra17	Ly49q|Ly49q1	killer cell lectin-like receptor, subfamily A, member 17	protein-coding	64.26	3.35	14	1	1.4651e-06	4.38613	0.228877	-4.2603	2.90655e-06	1.51946e-06	4.00852	6.11012e-05
NM_146067	ENSMUSG00000065979	Cpped1	C530044N13Rik	calcineurin-like phosphoesterase domain containing 1	protein-coding	64.26	3.35	14	1	1.4651e-06	4.38613	0.228877	-4.2603	2.90655e-06	1.51946e-06	4.00852	6.11012e-05
NM_028066	ENSMUSG00000031645	F11	1600027G01Rik|AI503996|Cf11|FXI	coagulation factor XI	protein-coding	64.26	3.35	14	1	1.4651e-06	4.38613	0.228877	-4.2603	2.90655e-06	1.51946e-06	4.00852	6.11012e-05
NM_027413	ENSMUSG00000030556	Lrrc28	1300004K21Rik|2210012C09Rik|2310058O11Rik	leucine rich repeat containing 28	protein-coding	64.26	3.35	14	1	1.4651e-06	4.38613	0.228877	-4.2603	2.90655e-06	1.51946e-06	4.00852	6.11012e-05
NM_027413	ENSMUSG00000030556	Lrrc28	1300004K21Rik|2210012C09Rik|2310058O11Rik	leucine rich repeat containing 28	protein-coding	64.26	3.35	14	1	1.4651e-06	4.38613	0.228877	-4.2603	2.90655e-06	1.51946e-06	4.00852	6.11012e-05
NM_133789	ENSMUSG00000030374	Strn4	C80611|ZIN|zinedin	striatin, calmodulin binding protein 4	protein-coding	64.26	3.35	14	1	1.4651e-06	4.38613	0.228877	-4.2603	2.90655e-06	1.51946e-06	4.00852	6.11012e-05
NM_001045535	ENSMUSG00000069248	Serpinb6e	Gm11396|OTTMUSG00000000720|SPI3B|ovalbumin	serine (or cysteine) peptidase inhibitor, clade B, member 6e	protein-coding	64.26	3.35	14	1	1.4651e-06	4.38613	0.228877	-4.2603	2.90655e-06	1.51946e-06	4.00852	6.11012e-05
NM_027413	ENSMUSG00000030556	Lrrc28	1300004K21Rik|2210012C09Rik|2310058O11Rik	leucine rich repeat containing 28	protein-coding	64.26	3.35	14	1	1.4651e-06	4.38613	0.228877	-4.2603	2.90655e-06	1.51946e-06	4.00852	6.11012e-05
NM_146549	ENSMUSG00000095696	Olfr786	MOR111-5	olfactory receptor 786	protein-coding	64.26	3.35	14	1	1.4651e-06	4.38613	0.228877	-4.2603	2.90655e-06	1.51946e-06	4.00852	6.11012e-05
NM_019729	ENSMUSG00000027363	Usp8	AI574262|AW557536|Ubpy|mKIAA0055	ubiquitin specific peptidase 8	protein-coding	64.26	3.35	14	1	1.4651e-06	4.38613	0.228877	-4.2603	2.90655e-06	1.51946e-06	4.00852	6.11012e-05
NM_176845	ENSMUSG00000037697	Ddhd1	PA-PLA1	DDHD domain containing 1	protein-coding	68.85	3.35	15	1	1.4651e-06	4.69943	0.228877	-4.35984	3.10032e-06	1.5693e-06	4.17372	2.99661e-05
NM_007852		Defa6	Defcr6	defensin, alpha, 6	protein-coding	68.85	3.35	15	1	1.4651e-06	4.69943	0.228877	-4.35984	3.10032e-06	1.5693e-06	4.17372	2.99661e-05
NM_025647		Cmpk1	0610011D08Rik|CK|Cmpk|UMP-CMPk	cytidine monophosphate (UMP-CMP) kinase 1	protein-coding	68.85	3.35	15	1	1.4651e-06	4.69943	0.228877	-4.35984	3.10032e-06	1.5693e-06	4.17372	2.99661e-05
NM_013730	ENSMUSG00000015316	Slamf1	4933415F16|AA177906|CD150|CDw150|ESTM51|IPO-3|Slam	signaling lymphocytic activation molecule family member 1	protein-coding	68.85	3.35	15	1	1.4651e-06	4.69943	0.228877	-4.35984	3.10032e-06	1.5693e-06	4.17372	2.99661e-05
NM_177635	ENSMUSG00000037537	H2-M11	-	histocompatibility 2, M region locus 11	protein-coding	68.85	3.35	15	1	1.4651e-06	4.69943	0.228877	-4.35984	3.10032e-06	1.5693e-06	4.17372	2.99661e-05
NR_039593		Mir5131	mmu-mir-5131|mu-mir-5131	microRNA 5131	ncRNA	68.85	3.35	15	1	1.4651e-06	4.69943	0.228877	-4.35984	3.10032e-06	1.5693e-06	4.17372	2.99661e-05
NM_176845	ENSMUSG00000037697	Ddhd1	PA-PLA1	DDHD domain containing 1	protein-coding	68.85	3.35	15	1	1.4651e-06	4.69943	0.228877	-4.35984	3.10032e-06	1.5693e-06	4.17372	2.99661e-05
NM_176845	ENSMUSG00000037697	Ddhd1	PA-PLA1	DDHD domain containing 1	protein-coding	68.85	3.35	15	1	1.4651e-06	4.69943	0.228877	-4.35984	3.10032e-06	1.5693e-06	4.17372	2.99661e-05
NM_001024225	ENSMUSG00000064213	Defa24	Defcr24	defensin, alpha, 24	protein-coding	68.85	3.35	15	1	1.4651e-06	4.69943	0.228877	-4.35984	3.10032e-06	1.5693e-06	4.17372	2.99661e-05
NM_021449		Crbn	2610203G15Rik|2900045O07Rik|AF229032|AW108261|piL	cereblon	protein-coding	68.85	3.35	15	1	1.4651e-06	4.69943	0.228877	-4.35984	3.10032e-06	1.5693e-06	4.17372	2.99661e-05
NM_176845	ENSMUSG00000037697	Ddhd1	PA-PLA1	DDHD domain containing 1	protein-coding	68.85	3.35	15	1	1.4651e-06	4.69943	0.228877	-4.35984	3.10032e-06	1.5693e-06	4.17372	2.99661e-05
NM_009027		Rasgrf2	6330417G04Rik|AW048350|Grf2|Ras-GRF2	RAS protein-specific guanine nucleotide-releasing factor 2	protein-coding	68.85	3.35	15	1	1.4651e-06	4.69943	0.228877	-4.35984	3.10032e-06	1.5693e-06	4.17372	2.99661e-05
NM_021449		Crbn	2610203G15Rik|2900045O07Rik|AF229032|AW108261|piL	cereblon	protein-coding	68.85	3.35	15	1	1.4651e-06	4.69943	0.228877	-4.35984	3.10032e-06	1.5693e-06	4.17372	2.99661e-05
NM_018767	ENSMUSG00000038304	Cd160	AU045688|By55	CD160 antigen	protein-coding	73.44	3.35	16	1	1.4651e-06	5.01272	0.228877	-4.45295	3.29409e-06	1.61759e-06	4.33287	1.47179e-05
NM_146784	ENSMUSG00000094701	Olfr916	MOR168-1	olfactory receptor 916	protein-coding	73.44	3.35	16	1	1.4651e-06	5.01272	0.228877	-4.45295	3.29409e-06	1.61759e-06	4.33287	1.47179e-05
NM_054038	ENSMUSG00000038791	Scgb3a2	LuLeu1|Pnsp1|UGRP1|Utgrp1	secretoglobin, family 3A, member 2	protein-coding	78.03	3.35	17	1	1.4651e-06	5.32602	0.228877	-4.54041	3.48786e-06	1.66449e-06	4.48656	7.23834e-06
NM_009425	ENSMUSG00000039304	Tnfsf10	A330042I21Rik|AI448571|APO-2L|Ly81|TL2|Trail	tumor necrosis factor (ligand) superfamily, member 10	protein-coding	78.03	3.35	17	1	1.4651e-06	5.32602	0.228877	-4.54041	3.48786e-06	1.66449e-06	4.48656	7.23834e-06
NM_054038	ENSMUSG00000038791	Scgb3a2	LuLeu1|Pnsp1|UGRP1|Utgrp1	secretoglobin, family 3A, member 2	protein-coding	78.03	3.35	17	1	1.4651e-06	5.32602	0.228877	-4.54041	3.48786e-06	1.66449e-06	4.48656	7.23834e-06
NM_146707	ENSMUSG00000063116	Olfr410	MOR255-5	olfactory receptor 410	protein-coding	82.62	3.35	18	1	1.4651e-06	5.63932	0.228877	-4.62287	3.68163e-06	1.7101e-06	4.6353	3.56412e-06
NM_025360	ENSMUSG00000032353	Tmed3	1200002G13Rik|AW546672|P24b	transmembrane emp24 domain containing 3	protein-coding	87.21	3.35	19	1	1.4651e-06	5.95261	0.228877	-4.70088	3.8754e-06	1.75452e-06	4.77955	1.75687e-06
NR_046066		Gm2109	-	predicted gene 2109	ncRNA	91.8	3.35	20	1	1.4651e-06	6.26591	0.228877	-4.77488	4.06917e-06	1.79785e-06	4.91967	8.66884e-07
NM_019758	ENSMUSG00000027282	Mtch2	2310034D24Rik|4930539J07Rik|HSPC032	mitochondrial carrier homolog 2 (C. elegans)	protein-coding	105.57	3.35	23	1	1.4651e-06	7.20579	0.228877	-4.97651	4.65048e-06	1.92198e-06	5.3184	1.04686e-07
NM_134219	ENSMUSG00000056882	Vmn1r215	V1ri2	vomeronasal 1 receptor 215	protein-coding	45.9	0	10	0	1.4651e-06	3.13295	0	-5	1.9377e-06	1.24064e-06	3.69978	0.000215785
NM_001024719	ENSMUSG00000062624	Cyp2c67	C730004C24Rik	cytochrome P450, family 2, subfamily c, polypeptide 67	protein-coding	45.9	0	10	0	1.4651e-06	3.13295	0	-5	1.9377e-06	1.24064e-06	3.69978	0.000215785
NM_020264	ENSMUSG00000032099	Pate4	9530004K16Rik|Pate-B|Svs7	prostate and testis expressed 4	protein-coding	36.72	0	8	0	1.4651e-06	2.50636	0	-5	1.55016e-06	1.10966e-06	3.30919	0.00093568
NM_013787	ENSMUSG00000054115	Skp2	FBXL1|FWD1|p45	S-phase kinase-associated protein 2 (p45)	protein-coding	36.72	0	8	0	1.4651e-06	2.50636	0	-5	1.55016e-06	1.10966e-06	3.30919	0.00093568
NM_001080969	ENSMUSG00000011254	Thg1l	-	tRNA-histidine guanylyltransferase 1-like (S. cerevisiae)	protein-coding	59.67	0	13	0	1.4651e-06	4.07284	0	-5	2.51901e-06	1.41454e-06	4.2184	2.4604e-05
NM_028671	ENSMUSG00000036013	Fam122c	4930432H15Rik|4930527G05Rik	family with sequence similarity 122, member C	protein-coding	45.9	0	10	0	1.4651e-06	3.13295	0	-5	1.9377e-06	1.24064e-06	3.69978	0.000215785
NM_001103199	ENSMUSG00000087194	Skint6	OTTMUSG00000008519	selection and upkeep of intraepithelial T cells 6	protein-coding	36.72	0	8	0	1.4651e-06	2.50636	0	-5	1.55016e-06	1.10966e-06	3.30919	0.00093568
NR_040569		4930478L05Rik	-	RIKEN cDNA 4930478L05 gene	ncRNA	55.08	0	12	0	1.4651e-06	3.75954	0	-5	2.32524e-06	1.35905e-06	4.05291	5.05847e-05
NR_038029	ENSMUSG00000028009	1700061I17Rik	-	RIKEN cDNA 1700061I17 gene	ncRNA	68.85	0	15	0	1.4651e-06	4.69943	0	-5	2.90655e-06	1.51946e-06	4.53129	5.86242e-06
NM_026998	ENSMUSG00000005656	Snx6	2010006G21Rik|2610032J07Rik|2810425K19Rik|AU018928|C85963	sorting nexin 6	protein-coding	55.08	0	12	0	1.4651e-06	3.75954	0	-5	2.32524e-06	1.35905e-06	4.05291	5.05847e-05
NM_008700	ENSMUSG00000015579	Nkx2-5	Csx|Nkx-2.5|Nkx2.5|tinman	NK2 homeobox 5	protein-coding	50.49	0	11	0	1.4651e-06	3.44625	0	-5	2.13147e-06	1.30119e-06	3.88036	0.0001043
NM_146720	ENSMUSG00000091950	Olfr421-ps1	MOR105-3|Olfr421|Olfr422-ps1	olfactory receptor 421, pseudogene 1	protein-coding	36.72	0	8	0	1.4651e-06	2.50636	0	-5	1.55016e-06	1.10966e-06	3.30919	0.00093568
NM_001272033		AA414768	OTTMUSG00000017000	expressed sequence AA414768	protein-coding	45.9	0	10	0	1.4651e-06	3.13295	0	-5	1.9377e-06	1.24064e-06	3.69978	0.000215785
NR_033778		Snord116l1	Pwcr1l1	small nucleolar RNA, C/D box 116-like 1	snoRNA	41.31	0	9	0	1.4651e-06	2.81966	0	-5	1.74393e-06	1.17697e-06	3.50992	0.00044824
NR_033620		Olfr947-ps1	MOR171-43	olfactory receptor 947, pseudogene 1	pseudo	41.31	0	9	0	1.4651e-06	2.81966	0	-5	1.74393e-06	1.17697e-06	3.50992	0.00044824
NR_102323		9330162012Rik	-	cDNA RIKEN 9330162012 gene	ncRNA	59.67	0	13	0	1.4651e-06	4.07284	0	-5	2.51901e-06	1.41454e-06	4.2184	2.4604e-05
NM_025905	ENSMUSG00000030555	Ttc23	1600012K10Rik	tetratricopeptide repeat domain 23	protein-coding	68.85	0	15	0	1.4651e-06	4.69943	0	-5	2.90655e-06	1.51946e-06	4.53129	5.86242e-06
NR_073363		1700047E10Rik	-	RIKEN cDNA 1700047E10 gene	ncRNA	36.72	0	8	0	1.4651e-06	2.50636	0	-5	1.55016e-06	1.10966e-06	3.30919	0.00093568
NM_026446	ENSMUSG00000002458	Rgs19	2610042F04Rik|AI324841|AW547781|GAIP	regulator of G-protein signaling 19	protein-coding	68.85	0	15	0	1.4651e-06	4.69943	0	-5	2.90655e-06	1.51946e-06	4.53129	5.86242e-06
NM_207020	ENSMUSG00000071149	Tas2r115	T2R15|Tas2r15|mGR15|mt2r49	taste receptor, type 2, member 115	protein-coding	36.72	0	8	0	1.4651e-06	2.50636	0	-5	1.55016e-06	1.10966e-06	3.30919	0.00093568
NM_146802	ENSMUSG00000049334	Olfr902	MOR169-1	olfactory receptor 902	protein-coding	36.72	0	8	0	1.4651e-06	2.50636	0	-5	1.55016e-06	1.10966e-06	3.30919	0.00093568
NM_078479	ENSMUSG00000054312	Mrps21	1810031B19Rik	mitochondrial ribosomal protein S21	protein-coding	45.9	0	10	0	1.4651e-06	3.13295	0	-5	1.9377e-06	1.24064e-06	3.69978	0.000215785
NR_104353		Jmjd7-pla2g4b	-	Jmjd7-Pla2g4b readthrough	ncRNA	36.72	0	8	0	1.4651e-06	2.50636	0	-5	1.55016e-06	1.10966e-06	3.30919	0.00093568
NM_008843	ENSMUSG00000058499	Pip	GCDFP-15|GP17|mSMGP	prolactin induced protein	protein-coding	45.9	0	10	0	1.4651e-06	3.13295	0	-5	1.9377e-06	1.24064e-06	3.69978	0.000215785
NM_001012667	ENSMUSG00000031534	Smim19	AI316807|BG694986|EST-c39	small integral membrane protein 19	protein-coding	50.49	0	11	0	1.4651e-06	3.44625	0	-5	2.13147e-06	1.30119e-06	3.88036	0.0001043
NR_029645	miRBase:MI0000393	Mir295	Mirn295|mmu-miR-295	microRNA 295	ncRNA	36.72	0	8	0	1.4651e-06	2.50636	0	-5	1.55016e-06	1.10966e-06	3.30919	0.00093568
NM_026446	ENSMUSG00000002458	Rgs19	2610042F04Rik|AI324841|AW547781|GAIP	regulator of G-protein signaling 19	protein-coding	68.85	0	15	0	1.4651e-06	4.69943	0	-5	2.90655e-06	1.51946e-06	4.53129	5.86242e-06
NR_110486		9230116L04Rik	-	RIKEN cDNA 9230116L04 gene	ncRNA	41.31	0	9	0	1.4651e-06	2.81966	0	-5	1.74393e-06	1.17697e-06	3.50992	0.00044824
NM_175162	ENSMUSG00000038143	Stox2	4933409N07Rik|AI449080|AI835114|mKIAA1392	storkhead box 2	protein-coding	50.49	0	11	0	1.4651e-06	3.44625	0	-5	2.13147e-06	1.30119e-06	3.88036	0.0001043
NR_108044		4930482G09Rik	-	RIKEN cDNA 4930482G09 gene	ncRNA	36.72	0	8	0	1.4651e-06	2.50636	0	-5	1.55016e-06	1.10966e-06	3.30919	0.00093568
NM_026570	ENSMUSG00000020171	Yeats4	4930573H17Rik|B230215M10Rik|GAS41|NuBI-1	YEATS domain containing 4	protein-coding	36.72	0	8	0	1.4651e-06	2.50636	0	-5	1.55016e-06	1.10966e-06	3.30919	0.00093568
NR_105787	miRBase:MI0021897	Mir6368	mmu-mir-6368	microRNA mir-6368	ncRNA	68.85	0	15	0	1.4651e-06	4.69943	0	-5	2.90655e-06	1.51946e-06	4.53129	5.86242e-06
NM_146732	ENSMUSG00000096465	Olfr488	MOR204-15	olfactory receptor 488	protein-coding	55.08	0	12	0	1.4651e-06	3.75954	0	-5	2.32524e-06	1.35905e-06	4.05291	5.05847e-05
NM_027971	ENSMUSG00000059956	Serpinb12	2300003F07Rik|4833409F13Rik	serine (or cysteine) peptidase inhibitor, clade B (ovalbumin), member 12	protein-coding	50.49	0	11	0	1.4651e-06	3.44625	0	-5	2.13147e-06	1.30119e-06	3.88036	0.0001043
NM_001199336	ENSMUSG00000096467	Scgb2b19	Abpbg19|Gm5894	secretoglobin, family 2B, member 19	protein-coding	36.72	0	8	0	1.4651e-06	2.50636	0	-5	1.55016e-06	1.10966e-06	3.30919	0.00093568
NR_038010	ENSMUSG00000020703	5530401A14Rik	-	RIKEN cDNA 5530401A14 gene	ncRNA	36.72	0	8	0	1.4651e-06	2.50636	0	-5	1.55016e-06	1.10966e-06	3.30919	0.00093568
NM_026895	ENSMUSG00000026632	Tatdn3	1500010M24Rik	TatD DNase domain containing 3	protein-coding	36.72	0	8	0	1.4651e-06	2.50636	0	-5	1.55016e-06	1.10966e-06	3.30919	0.00093568
NM_146197	ENSMUSG00000030945	Acsm2	AI315615|BC031140	acyl-CoA synthetase medium-chain family member 2	protein-coding	55.08	0	12	0	1.4651e-06	3.75954	0	-5	2.32524e-06	1.35905e-06	4.05291	5.05847e-05
NM_001007579	ENSMUSG00000070618	BC080695	-	cDNA sequence BC080695	protein-coding	41.31	0	9	0	1.4651e-06	2.81966	0	-5	1.74393e-06	1.17697e-06	3.50992	0.00044824
NM_013588	ENSMUSG00000030125	Lrrc23	4921537K05Rik|B7|Lrpb7	leucine rich repeat containing 23	protein-coding	45.9	0	10	0	1.4651e-06	3.13295	0	-5	1.9377e-06	1.24064e-06	3.69978	0.000215785
NM_033570	ENSMUSG00000037408	Cnnm4	5430430O18Rik|Acdp4	cyclin M4	protein-coding	41.31	0	9	0	1.4651e-06	2.81966	0	-5	1.74393e-06	1.17697e-06	3.50992	0.00044824
NR_033461		Gm9999	ENSMUSG00000056509	predicted gene 9999	ncRNA	41.31	0	9	0	1.4651e-06	2.81966	0	-5	1.74393e-06	1.17697e-06	3.50992	0.00044824
NM_028910	ENSMUSG00000036744	Olfr701	4932441H21Rik|4933433E02Rik|MOR283-1	olfactory receptor 701	protein-coding	68.85	0	15	0	1.4651e-06	4.69943	0	-5	2.90655e-06	1.51946e-06	4.53129	5.86242e-06
NR_028262	ENSMUSG00000097348	Rmst	AI853140|C230053E11Rik|D930049J19Rik|Dmt2|M2|Ncrms	rhabdomyosarcoma 2 associated transcript (non-coding RNA)	ncRNA	55.08	0	12	0	1.4651e-06	3.75954	0	-5	2.32524e-06	1.35905e-06	4.05291	5.05847e-05
NM_018752	ENSMUSG00000030523	Trpm1	4732499L03Rik|AI606771|Ltrpc1|Mlsn1|melastatin	transient receptor potential cation channel, subfamily M, member 1	protein-coding	45.9	0	10	0	1.4651e-06	3.13295	0	-5	1.9377e-06	1.24064e-06	3.69978	0.000215785
NM_001014997	ENSMUSG00000071158	Gm156	Klrh1	predicted gene 156	protein-coding	36.72	0	8	0	1.4651e-06	2.50636	0	-5	1.55016e-06	1.10966e-06	3.30919	0.00093568
NM_029355	ENSMUSG00000021347	Prl7b1	1600014J19Rik|PLP-N|Prlpn	prolactin family 7, subfamily b, member 1	protein-coding	36.72	0	8	0	1.4651e-06	2.50636	0	-5	1.55016e-06	1.10966e-06	3.30919	0.00093568
NM_001012667	ENSMUSG00000031534	Smim19	AI316807|BG694986|EST-c39	small integral membrane protein 19	protein-coding	50.49	0	11	0	1.4651e-06	3.44625	0	-5	2.13147e-06	1.30119e-06	3.88036	0.0001043
NM_001114637	ENSMUSG00000098789	Jmjd7	-	jumonji domain containing 7	protein-coding	36.72	0	8	0	1.4651e-06	2.50636	0	-5	1.55016e-06	1.10966e-06	3.30919	0.00093568
NM_021483	ENSMUSG00000027674	Pex5l	1700016J08Rik|PXR2|Pex2|TRIP8b	peroxisomal biogenesis factor 5-like	protein-coding	50.49	0	11	0	1.4651e-06	3.44625	0	-5	2.13147e-06	1.30119e-06	3.88036	0.0001043
NR_045318	ENSMUSG00000097632	4930552P12Rik	-	RIKEN cDNA 4930552P12 gene	ncRNA	50.49	0	11	0	1.4651e-06	3.44625	0	-5	2.13147e-06	1.30119e-06	3.88036	0.0001043
NM_146797	ENSMUSG00000056858	Olfr1502	MOR211-1	olfactory receptor 1502	protein-coding	45.9	0	10	0	1.4651e-06	3.13295	0	-5	1.9377e-06	1.24064e-06	3.69978	0.000215785
NM_146943	ENSMUSG00000057351	Olfr347	MOR136-9	olfactory receptor 347	protein-coding	36.72	0	8	0	1.4651e-06	2.50636	0	-5	1.55016e-06	1.10966e-06	3.30919	0.00093568
NR_002895	ENSMUSG00000096019	Snord116	MBII-85|Pwcr1	small nucleolar RNA, C/D box 116	snoRNA	41.31	0	9	0	1.4651e-06	2.81966	0	-5	1.74393e-06	1.17697e-06	3.50992	0.00044824
NR_045704		D030025E07Rik	-	RIKEN cDNA D030025E07 gene	ncRNA	50.49	0	11	0	1.4651e-06	3.44625	0	-5	2.13147e-06	1.30119e-06	3.88036	0.0001043
NM_007800	ENSMUSG00000040314	Ctsg	-	cathepsin G	protein-coding	55.08	0	12	0	1.4651e-06	3.75954	0	-5	2.32524e-06	1.35905e-06	4.05291	5.05847e-05
NM_146467	ENSMUSG00000047702	Olfr1388	MOR256-28	olfactory receptor 1388	protein-coding	55.08	0	12	0	1.4651e-06	3.75954	0	-5	2.32524e-06	1.35905e-06	4.05291	5.05847e-05
NM_001145452	ENSMUSG00000054901	Arhgef33	Gm941	Rho guanine nucleotide exchange factor (GEF) 33	protein-coding	36.72	0	8	0	1.4651e-06	2.50636	0	-5	1.55016e-06	1.10966e-06	3.30919	0.00093568
NM_019680	ENSMUSG00000031103	Elf4	AV314029|BC042423|ENSMUSG00000053512|Gm9907|Mef	E74-like factor 4 (ets domain transcription factor)	protein-coding	45.9	0	10	0	1.4651e-06	3.13295	0	-5	1.9377e-06	1.24064e-06	3.69978	0.000215785
NR_045052		Gm20187	-	predicted gene, 20187	ncRNA	36.72	0	8	0	1.4651e-06	2.50636	0	-5	1.55016e-06	1.10966e-06	3.30919	0.00093568
NM_177665	ENSMUSG00000055138	Gm4861	9230109N16|EG229862	predicted gene 4861	protein-coding	36.72	0	8	0	1.4651e-06	2.50636	0	-5	1.55016e-06	1.10966e-06	3.30919	0.00093568
NM_053262	ENSMUSG00000029311	Hsd17b11	Dhrs8|Pan1b|SDR2|retSDR2	hydroxysteroid (17-beta) dehydrogenase 11	protein-coding	36.72	0	8	0	1.4651e-06	2.50636	0	-5	1.55016e-06	1.10966e-06	3.30919	0.00093568
NM_199322	ENSMUSG00000061589	Dot1l	A630076O07|AW907654|Dot1|KMT4|mDot1	DOT1-like, histone H3 methyltransferase (S. cerevisiae)	protein-coding	55.08	0	12	0	1.4651e-06	3.75954	0	-5	2.32524e-06	1.35905e-06	4.05291	5.05847e-05
NM_146314	ENSMUSG00000061200	Olfr601	MOR24-3	olfactory receptor 601	protein-coding	36.72	0	8	0	1.4651e-06	2.50636	0	-5	1.55016e-06	1.10966e-06	3.30919	0.00093568
NM_027557	ENSMUSG00000044950	Pwwp2a	4631424J17Rik|AI891583|AU024105|D930040F23Rik	PWWP domain containing 2A	protein-coding	45.9	0	10	0	1.4651e-06	3.13295	0	-5	1.9377e-06	1.24064e-06	3.69978	0.000215785
NM_008464	ENSMUSG00000061769	Klra6	Ly49f	killer cell lectin-like receptor, subfamily A, member 6	protein-coding	41.31	0	9	0	1.4651e-06	2.81966	0	-5	1.74393e-06	1.17697e-06	3.50992	0.00044824
NM_025905	ENSMUSG00000030555	Ttc23	1600012K10Rik	tetratricopeptide repeat domain 23	protein-coding	68.85	0	15	0	1.4651e-06	4.69943	0	-5	2.90655e-06	1.51946e-06	4.53129	5.86242e-06
NM_146690	ENSMUSG00000095189	Olfr1472	MOR202-16	olfactory receptor 1472	protein-coding	82.62	0	18	0	1.4651e-06	5.63932	0	-5	3.48786e-06	1.66449e-06	4.96378	6.91334e-07
NM_001177566	ENSMUSG00000074111	Mrgpra9	EG668725|MrgA9	MAS-related GPR, member A9	protein-coding	50.49	0	11	0	1.4651e-06	3.44625	0	-5	2.13147e-06	1.30119e-06	3.88036	0.0001043
NM_001011834	ENSMUSG00000045225	Olfr1152	MOR177-12	olfactory receptor 1152	protein-coding	50.49	0	11	0	1.4651e-06	3.44625	0	-5	2.13147e-06	1.30119e-06	3.88036	0.0001043
NM_020573	ENSMUSG00000044252	Osbpl1a	G430090F17Rik|Gm753|ORP-1|Osbpl1b	oxysterol binding protein-like 1A	protein-coding	55.08	0	12	0	1.4651e-06	3.75954	0	-5	2.32524e-06	1.35905e-06	4.05291	5.05847e-05
NM_011394	ENSMUSG00000037656	Slc20a2	MolPit2|Pit-2|Pit2|Ram-1|Ram1	solute carrier family 20, member 2	protein-coding	50.49	0	11	0	1.4651e-06	3.44625	0	-5	2.13147e-06	1.30119e-06	3.88036	0.0001043
NR_033537		Gm10754	ENSMUSG00000074776	predicted gene 10754	ncRNA	36.72	0	8	0	1.4651e-06	2.50636	0	-5	1.55016e-06	1.10966e-06	3.30919	0.00093568
NM_007747	ENSMUSG00000000088	Cox5a	AA959768|CcOX	cytochrome c oxidase subunit Va	protein-coding	55.08	0	12	0	1.4651e-06	3.75954	0	-5	2.32524e-06	1.35905e-06	4.05291	5.05847e-05
NM_145527	ENSMUSG00000040687	Madd	9630059K23Rik|IG20	MAP-kinase activating death domain	protein-coding	45.9	0	10	0	1.4651e-06	3.13295	0	-5	1.9377e-06	1.24064e-06	3.69978	0.000215785
NR_027448	ENSMUSG00000097345	AA543186	-	expressed sequence AA543186	ncRNA	45.9	0	10	0	1.4651e-06	3.13295	0	-5	1.9377e-06	1.24064e-06	3.69978	0.000215785
NM_026895	ENSMUSG00000026632	Tatdn3	1500010M24Rik	TatD DNase domain containing 3	protein-coding	36.72	0	8	0	1.4651e-06	2.50636	0	-5	1.55016e-06	1.10966e-06	3.30919	0.00093568
NM_001080969	ENSMUSG00000011254	Thg1l	-	tRNA-histidine guanylyltransferase 1-like (S. cerevisiae)	protein-coding	59.67	0	13	0	1.4651e-06	4.07284	0	-5	2.51901e-06	1.41454e-06	4.2184	2.4604e-05
NM_010754		Smad2	7120426M23Rik|Madh2|Madr2|Smad-2|mMad2	SMAD family member 2	protein-coding	41.31	0	9	0	1.4651e-06	2.81966	0	-5	1.74393e-06	1.17697e-06	3.50992	0.00044824
NR_039540	miRBase:MI0016968	Mir3963	mmu-mir-3963|mu-mir-3963	microRNA 3963	ncRNA	41.31	0	9	0	1.4651e-06	2.81966	0	-5	1.74393e-06	1.17697e-06	3.50992	0.00044824
NM_026446	ENSMUSG00000002458	Rgs19	2610042F04Rik|AI324841|AW547781|GAIP	regulator of G-protein signaling 19	protein-coding	68.85	0	15	0	1.4651e-06	4.69943	0	-5	2.90655e-06	1.51946e-06	4.53129	5.86242e-06
NR_015609		C86187	-	expressed sequence C86187	ncRNA	36.72	0	8	0	1.4651e-06	2.50636	0	-5	1.55016e-06	1.10966e-06	3.30919	0.00093568
NM_023865	ENSMUSG00000023263	9530002B09Rik	Aump|Vpp1|Vppl	RIKEN cDNA 9530002B09 gene	protein-coding	36.72	0	8	0	1.4651e-06	2.50636	0	-5	1.55016e-06	1.10966e-06	3.30919	0.00093568
NM_146552	ENSMUSG00000063173	Olfr811	MOR110-6	olfactory receptor 811	protein-coding	41.31	0	9	0	1.4651e-06	2.81966	0	-5	1.74393e-06	1.17697e-06	3.50992	0.00044824
NM_175939	ENSMUSG00000046258	Adam29	-	a disintegrin and metallopeptidase domain 29	protein-coding	41.31	0	9	0	1.4651e-06	2.81966	0	-5	1.74393e-06	1.17697e-06	3.50992	0.00044824
NM_030683	ENSMUSG00000024552	Slc14a2	UT-A1|UT-A3	solute carrier family 14 (urea transporter), member 2	protein-coding	41.31	0	9	0	1.4651e-06	2.81966	0	-5	1.74393e-06	1.17697e-06	3.50992	0.00044824
NM_144835	ENSMUSG00000050244	Heatr1	AA517551|B130016L12Rik|BC019693	HEAT repeat containing 1	protein-coding	50.49	0	11	0	1.4651e-06	3.44625	0	-5	2.13147e-06	1.30119e-06	3.88036	0.0001043
NM_011329	ENSMUSG00000020702	Ccl1	BF534335|I-309|Scya1|Tca-3	chemokine (C-C motif) ligand 1	protein-coding	41.31	0	9	0	1.4651e-06	2.81966	0	-5	1.74393e-06	1.17697e-06	3.50992	0.00044824
NR_033484		Gm10046	ENSMUSG00000058661	predicted gene 10046	ncRNA	36.72	0	8	0	1.4651e-06	2.50636	0	-5	1.55016e-06	1.10966e-06	3.30919	0.00093568
NM_009034	ENSMUSG00000032454	Rbp2	Crbp-2|CrbpII|Rbp-2	retinol binding protein 2, cellular	protein-coding	68.85	0	15	0	1.4651e-06	4.69943	0	-5	2.90655e-06	1.51946e-06	4.53129	5.86242e-06
NR_033779		Snord116l2	Pwcr1l2	small nucleolar RNA, C/D box 116-like 2	snoRNA	41.31	0	9	0	1.4651e-06	2.81966	0	-5	1.74393e-06	1.17697e-06	3.50992	0.00044824
NM_001029983	ENSMUSG00000036646	Man1b1	E430019H13Rik|ERMan1|Gm108|MANA-ER	mannosidase, alpha, class 1B, member 1	protein-coding	41.31	0	9	0	1.4651e-06	2.81966	0	-5	1.74393e-06	1.17697e-06	3.50992	0.00044824
NM_010503		Ifna2	Ifa2	interferon alpha 2	protein-coding	68.85	0	15	0	1.4651e-06	4.69943	0	-5	2.90655e-06	1.51946e-06	4.53129	5.86242e-06
NM_025905	ENSMUSG00000030555	Ttc23	1600012K10Rik	tetratricopeptide repeat domain 23	protein-coding	68.85	0	15	0	1.4651e-06	4.69943	0	-5	2.90655e-06	1.51946e-06	4.53129	5.86242e-06
NM_198654	ENSMUSG00000062510	Nsl1	4833432M17Rik|AI451597|Gm105|Gm984	NSL1, MIND kinetochore complex component, homolog (S. cerevisiae)	protein-coding	36.72	0	8	0	1.4651e-06	2.50636	0	-5	1.55016e-06	1.10966e-06	3.30919	0.00093568
NM_178720	ENSMUSG00000064310	Zpld1	9430016A21Rik	zona pellucida like domain containing 1	protein-coding	64.26	0	14	0	1.4651e-06	4.38613	0	-5	2.71278e-06	1.46794e-06	4.37764	1.1997e-05
NM_016972	ENSMUSG00000022180	Slc7a8	AA408822|LAT2	solute carrier family 7 (cationic amino acid transporter, y+ system), member 8	protein-coding	41.31	0	9	0	1.4651e-06	2.81966	0	-5	1.74393e-06	1.17697e-06	3.50992	0.00044824
NM_178730	ENSMUSG00000048764	Tmprss11f	4631408C20|4732406D01Rik	transmembrane protease, serine 11f	protein-coding	36.72	0	8	0	1.4651e-06	2.50636	0	-5	1.55016e-06	1.10966e-06	3.30919	0.00093568
NM_053154		Klra19	Ly49s	killer cell lectin-like receptor, subfamily A, member 19	protein-coding	41.31	0	9	0	1.4651e-06	2.81966	0	-5	1.74393e-06	1.17697e-06	3.50992	0.00044824
NM_026895	ENSMUSG00000026632	Tatdn3	1500010M24Rik	TatD DNase domain containing 3	protein-coding	36.72	0	8	0	1.4651e-06	2.50636	0	-5	1.55016e-06	1.10966e-06	3.30919	0.00093568
NM_010935	ENSMUSG00000038071	Npy6r	-	neuropeptide Y receptor Y6	protein-coding	68.85	0	15	0	1.4651e-06	4.69943	0	-5	2.90655e-06	1.51946e-06	4.53129	5.86242e-06
NM_026446	ENSMUSG00000002458	Rgs19	2610042F04Rik|AI324841|AW547781|GAIP	regulator of G-protein signaling 19	protein-coding	68.85	0	15	0	1.4651e-06	4.69943	0	-5	2.90655e-06	1.51946e-06	4.53129	5.86242e-06
NR_106163		Mir7243	mmu-mir-7243	microRNA mir-7243	ncRNA	36.72	0	8	0	1.4651e-06	2.50636	0	-5	1.55016e-06	1.10966e-06	3.30919	0.00093568
NM_146951	ENSMUSG00000094266	Olfr340	MOR136-1	olfactory receptor 340	protein-coding	78.03	0	17	0	1.4651e-06	5.32602	0	-5	3.29409e-06	1.61759e-06	4.82393	1.40758e-06
NM_026446	ENSMUSG00000002458	Rgs19	2610042F04Rik|AI324841|AW547781|GAIP	regulator of G-protein signaling 19	protein-coding	68.85	0	15	0	1.4651e-06	4.69943	0	-5	2.90655e-06	1.51946e-06	4.53129	5.86242e-06
NM_172816	ENSMUSG00000022315	Slc30a8	C820002P14Rik|ZnT-8|ZnT8	solute carrier family 30 (zinc transporter), member 8	protein-coding	59.67	0	13	0	1.4651e-06	4.07284	0	-5	2.51901e-06	1.41454e-06	4.2184	2.4604e-05
NM_134471	ENSMUSG00000028678	Kif2c	4930402F02Rik|ESTM5|Knsl6|MCAK|X83316	kinesin family member 2C	protein-coding	45.9	0	10	0	1.4651e-06	3.13295	0	-5	1.9377e-06	1.24064e-06	3.69978	0.000215785
NR_040770		4933400C23Rik	4933400C23	RIKEN cDNA 4933400C23 gene	ncRNA	36.72	0	8	0	1.4651e-06	2.50636	0	-5	1.55016e-06	1.10966e-06	3.30919	0.00093568
NM_178358	ENSMUSG00000041700	Lhfpl1	Lhfp	lipoma HMGIC fusion partner-like 1	protein-coding	50.49	0	11	0	1.4651e-06	3.44625	0	-5	2.13147e-06	1.30119e-06	3.88036	0.0001043
NM_001100181	ENSMUSG00000063929	Cyp4a32	OTTMUSG00000008689	cytochrome P450, family 4, subfamily a, polypeptide 32	protein-coding	41.31	0	9	0	1.4651e-06	2.81966	0	-5	1.74393e-06	1.17697e-06	3.50992	0.00044824
NM_172532	ENSMUSG00000035936	Aldh5a1	6330403E24Rik|Ahd-1|Ahd1|D630032B01Rik|OTTMUSG00000000613|SSADH|Ssdh1	aldhehyde dehydrogenase family 5, subfamily A1	protein-coding	59.67	0	13	0	1.4651e-06	4.07284	0	-5	2.51901e-06	1.41454e-06	4.2184	2.4604e-05
NM_147015	ENSMUSG00000075208	Olfr1019	MOR180-1	olfactory receptor 1019	protein-coding	41.31	0	9	0	1.4651e-06	2.81966	0	-5	1.74393e-06	1.17697e-06	3.50992	0.00044824
NM_026446	ENSMUSG00000002458	Rgs19	2610042F04Rik|AI324841|AW547781|GAIP	regulator of G-protein signaling 19	protein-coding	68.85	0	15	0	1.4651e-06	4.69943	0	-5	2.90655e-06	1.51946e-06	4.53129	5.86242e-06
NM_001033132	ENSMUSG00000075486	Commd6	1110059J08Rik|1700063H17Rik	COMM domain containing 6	protein-coding	36.72	0	8	0	1.4651e-06	2.50636	0	-5	1.55016e-06	1.10966e-06	3.30919	0.00093568
NR_029644	miRBase:MI0000392	Mir294	Mirn294|mmu-miR-294	microRNA 294	ncRNA	36.72	0	8	0	1.4651e-06	2.50636	0	-5	1.55016e-06	1.10966e-06	3.30919	0.00093568
NM_173413	ENSMUSG00000036943	Rab8b	5930437D16|D330025I23Rik	RAB8B, member RAS oncogene family	protein-coding	36.72	0	8	0	1.4651e-06	2.50636	0	-5	1.55016e-06	1.10966e-06	3.30919	0.00093568
NM_010001	ENSMUSG00000042248	Cyp2c37	-	cytochrome P450, family 2. subfamily c, polypeptide 37	protein-coding	36.72	0	8	0	1.4651e-06	2.50636	0	-5	1.55016e-06	1.10966e-06	3.30919	0.00093568
NM_146720	ENSMUSG00000091950	Olfr421-ps1	MOR105-3|Olfr421|Olfr422-ps1	olfactory receptor 421, pseudogene 1	protein-coding	36.72	0	8	0	1.4651e-06	2.50636	0	-5	1.55016e-06	1.10966e-06	3.30919	0.00093568
NM_145527	ENSMUSG00000040687	Madd	9630059K23Rik|IG20	MAP-kinase activating death domain	protein-coding	45.9	0	10	0	1.4651e-06	3.13295	0	-5	1.9377e-06	1.24064e-06	3.69978	0.000215785
NM_001011871	ENSMUSG00000058244	Olfr506	MOR204-23	olfactory receptor 506	protein-coding	41.31	0	9	0	1.4651e-06	2.81966	0	-5	1.74393e-06	1.17697e-06	3.50992	0.00044824
NM_029025	ENSMUSG00000048174	Tmem81	4930429O20Rik|AI465369	transmembrane protein 81	protein-coding	36.72	0	8	0	1.4651e-06	2.50636	0	-5	1.55016e-06	1.10966e-06	3.30919	0.00093568
NM_146197	ENSMUSG00000030945	Acsm2	AI315615|BC031140	acyl-CoA synthetase medium-chain family member 2	protein-coding	55.08	0	12	0	1.4651e-06	3.75954	0	-5	2.32524e-06	1.35905e-06	4.05291	5.05847e-05
NM_030211	ENSMUSG00000054770	Kctd18	4932411A20Rik|6530404F10Rik	potassium channel tetramerisation domain containing 18	protein-coding	41.31	0	9	0	1.4651e-06	2.81966	0	-5	1.74393e-06	1.17697e-06	3.50992	0.00044824
NM_147118	ENSMUSG00000094520	Olfr635	MOR5-2	olfactory receptor 635	protein-coding	36.72	0	8	0	1.4651e-06	2.50636	0	-5	1.55016e-06	1.10966e-06	3.30919	0.00093568
NM_177084	ENSMUSG00000026065	Slc9a4	AW990558|D730009J23Rik|NHE4	solute carrier family 9 (sodium/hydrogen exchanger), member 4	protein-coding	50.49	0	11	0	1.4651e-06	3.44625	0	-5	2.13147e-06	1.30119e-06	3.88036	0.0001043
NM_001166210	ENSMUSG00000092009	Myh15	EG667772	myosin, heavy chain 15	protein-coding	36.72	0	8	0	1.4651e-06	2.50636	0	-5	1.55016e-06	1.10966e-06	3.30919	0.00093568
NM_025905	ENSMUSG00000030555	Ttc23	1600012K10Rik	tetratricopeptide repeat domain 23	protein-coding	68.85	0	15	0	1.4651e-06	4.69943	0	-5	2.90655e-06	1.51946e-06	4.53129	5.86242e-06
NR_045455	ENSMUSG00000086807	C330013F16Rik	-	RIKEN cDNA C330013F16 gene	ncRNA	45.9	0	10	0	1.4651e-06	3.13295	0	-5	1.9377e-06	1.24064e-06	3.69978	0.000215785
NM_027557	ENSMUSG00000044950	Pwwp2a	4631424J17Rik|AI891583|AU024105|D930040F23Rik	PWWP domain containing 2A	protein-coding	45.9	0	10	0	1.4651e-06	3.13295	0	-5	1.9377e-06	1.24064e-06	3.69978	0.000215785
NM_001033132	ENSMUSG00000075486	Commd6	1110059J08Rik|1700063H17Rik	COMM domain containing 6	protein-coding	36.72	0	8	0	1.4651e-06	2.50636	0	-5	1.55016e-06	1.10966e-06	3.30919	0.00093568

## Sheet: Enriched Gene Bodies
Nearest Refseq	Nearest Ensembl	Gene Name	Gene Alias	Gene Description	Gene Type	DRG.sham.pool.IP Tag Count in given bp (2178607.0 Total, normalization factor = 4.59, effective total = 10000000)	DRG.SNI.pool.IP Tag Count in given bp (2982156.0 Total, normalization factor = 3.35, effective total = 10000000)	2178607	2982156	RelativeLength	sham Enrichment	SNI enrichment	log2 FC	SP	SE	z-score	p-value
NM_001001807	ENSMUSG00000054036	Olfr279	MOR122-1|Olfr234|Olfr234-ps1|Olfr279-ps1	olfactory receptor 279	protein-coding	0	70.42	0	21	3.41649e-07	0	20.6115	5	4.06917e-06	1.79785e-06	-3.91683	8.97207e-05
NM_011540	ENSMUSG00000007877	Tcap	AI503981|AJ223855	titin-cap	protein-coding	0	53.65	0	16	4.18548e-07	0	12.8187	5	3.10032e-06	1.5693e-06	-3.41889	0.000628775
NM_011971	ENSMUSG00000069744	Psmb3	AL033320|C10-II	proteasome (prosome, macropain) subunit, beta type 3	protein-coding	0	63.71	0	19	3.68637e-06	0	1.72832	5	3.68163e-06	1.7101e-06	-3.72565	0.000194814
NM_198414	ENSMUSG00000064225	Paqr9	1700020G04Rik	progestin and adipoQ receptor family member IX	protein-coding	0	67.07	0	20	8.44053e-07	0	7.94566	5	3.8754e-06	1.75452e-06	-3.82243	0.00013214
NM_133668	ENSMUSG00000061904	Slc25a3	5730556H19Rik|PTP|Phc	solute carrier family 25 (mitochondrial carrier, phosphate carrier), member 3	protein-coding	0	50.3	0	15	2.70463e-06	0	1.85974	5	2.90655e-06	1.51946e-06	-3.31032	0.00093188
NM_001160356	ENSMUSG00000071654	Uqcc3	AI462493|Cbp4	ubiquinol-cytochrome c reductase complex assembly factor 3	protein-coding	0	50.3	0	15	3.36889e-07	0	14.9305	5	2.90655e-06	1.51946e-06	-3.31032	0.00093188
NM_001190356		Gm4832	EG225058	predicted gene 4832	protein-coding	0	50.3	0	15	2.05246e-06	0	2.45068	5	2.90655e-06	1.51946e-06	-3.31032	0.00093188
NM_133759	ENSMUSG00000071661	Zbtb3	4930563M09Rik	zinc finger and BTB domain containing 3	protein-coding	0	83.83	0	25	8.51376e-07	0	9.84664	5	4.84424e-06	1.96162e-06	-4.27361	1.9233e-05
NM_133759	ENSMUSG00000071661	Zbtb3	4930563M09Rik	zinc finger and BTB domain containing 3	protein-coding	0	83.83	0	25	8.63827e-07	0	9.70472	5	4.84424e-06	1.96162e-06	-4.27361	1.9233e-05
NM_009296	ENSMUSG00000020485	Supt4a	AL022777|Supt4h|Supt4h1|Supt4h1a	suppressor of Ty 4A	protein-coding	0	67.07	0	20	2.21651e-06	0	3.02573	5	3.8754e-06	1.75452e-06	-3.82243	0.00013214
NM_009756	ENSMUSG00000030046	Bmp10	-	bone morphogenetic protein 10	protein-coding	0	60.36	0	18	2.01804e-06	0	2.99098	5	3.48786e-06	1.66449e-06	-3.62628	0.000287534
NM_001081082	ENSMUSG00000079440	Alpi	2010001C14Rik|Akp6|gIAP	alkaline phosphatase, intestinal	protein-coding	0	50.3	0	15	1.32009e-06	0	3.81028	5	2.90655e-06	1.51946e-06	-3.31032	0.00093188
NM_001081961	ENSMUSG00000075605	2300005B03Rik	SLURP-2|Slurp2	RIKEN cDNA 2300005B03 gene	protein-coding	0	57.01	0	17	1.40944e-06	0	4.04457	5	3.29409e-06	1.61759e-06	-3.52411	0.000424908
NM_009714	ENSMUSG00000020884	Asgr1	ASGPR1|Asgr|Asgr-1|HL-1	asialoglycoprotein receptor 1	protein-coding	0	53.65	0	16	1.29666e-06	0	4.13776	5	3.10032e-06	1.5693e-06	-3.41889	0.000628775
NM_009714	ENSMUSG00000020884	Asgr1	ASGPR1|Asgr|Asgr-1|HL-1	asialoglycoprotein receptor 1	protein-coding	0	53.65	0	16	1.29666e-06	0	4.13776	5	3.10032e-06	1.5693e-06	-3.41889	0.000628775
NM_009714	ENSMUSG00000020884	Asgr1	ASGPR1|Asgr|Asgr-1|HL-1	asialoglycoprotein receptor 1	protein-coding	0	80.48	0	24	1.38124e-06	0	5.82654	5	4.65048e-06	1.92198e-06	-4.18727	2.82331e-05
NM_029568	ENSMUSG00000042436	Mfap4	1110007F23Rik	microfibrillar-associated protein 4	protein-coding	0	50.3	0	15	1.19412e-06	0	4.21222	5	2.90655e-06	1.51946e-06	-3.31032	0.00093188
NM_029283	ENSMUSG00000049154	Fam183b	3100002J23Rik|Theg6	family with sequence similarity 183, member B	protein-coding	0	53.65	0	16	3.35387e-06	0	1.59972	5	3.10032e-06	1.5693e-06	-3.41889	0.000628775
NM_029283	ENSMUSG00000049154	Fam183b	3100002J23Rik|Theg6	family with sequence similarity 183, member B	protein-coding	0	53.65	0	16	3.35387e-06	0	1.59972	5	3.10032e-06	1.5693e-06	-3.41889	0.000628775
NM_028854	ENSMUSG00000036244	Tbc1d21	1700095K08Rik|MgcRabGAP	TBC1 domain family, member 21	protein-coding	0	50.3	0	15	3.86909e-06	0	1.30002	5	2.90655e-06	1.51946e-06	-3.31032	0.00093188
NM_009894	ENSMUSG00000022219	Cideb	1110030C18Rik|AI790179|CIDE-B	cell death-inducing DNA fragmentation factor, alpha subunit-like effector B	protein-coding	0	60.36	0	18	1.60022e-06	0	3.77192	5	3.48786e-06	1.66449e-06	-3.62628	0.000287534
NM_001039676	ENSMUSG00000072572	Slc39a2	F730005G13Rik|Gm1789|Gm289|Zip2	solute carrier family 39 (zinc transporter), member 2	protein-coding	0	73.77	0	22	1.14835e-06	0	6.42418	5	4.26294e-06	1.84016e-06	-4.009	6.09753e-05
NM_019928	ENSMUSG00000006948	Klk4	ESMP1|KLK-L1|PSTS|Prss17	kallikrein related-peptidase 4 (prostase, enamel matrix, prostate)	protein-coding	0	90.54	0	27	1.69653e-06	0	5.3367	5	5.23178e-06	2.03857e-06	-4.44127	8.9429e-06
NM_025363	ENSMUSG00000019689	1110001J03Rik	Fmc1	RIKEN cDNA 1110001J03 gene	protein-coding	0	57.01	0	17	1.68042e-06	0	3.39236	5	3.29409e-06	1.61759e-06	-3.52411	0.000424908
NM_198006	ENSMUSG00000026112	Coa5	1700001A24Rik|6330578E17Rik|Pet191	cytochrome C oxidase assembly factor 5	protein-coding	0	83.83	0	25	4.76734e-06	0	1.75846	5	4.84424e-06	1.96162e-06	-4.27361	1.9233e-05
NM_008207	ENSMUSG00000053835	H2-T24	H-2T24	histocompatibility 2, T region locus 24	protein-coding	0	50.3	0	15	5.44368e-06	0	0.923992	5	2.90655e-06	1.51946e-06	-3.31032	0.00093188
NM_001033630	ENSMUSG00000050705	2310061I04Rik	-	RIKEN cDNA 2310061I04 gene	protein-coding	0	50.3	0	15	1.72179e-06	0	2.92132	5	2.90655e-06	1.51946e-06	-3.31032	0.00093188
NM_026712	ENSMUSG00000073423	Zfp414	0610030H11Rik|Znf414	zinc finger protein 414	protein-coding	0	67.07	0	20	9.60499e-07	0	6.98237	5	3.8754e-06	1.75452e-06	-3.82243	0.00013214
NM_010496	ENSMUSG00000020644	Id2	AI255428|C78922|Idb2|bHLHb26	inhibitor of DNA binding 2	protein-coding	0	73.77	0	22	8.40025e-07	0	8.78214	5	4.26294e-06	1.84016e-06	-4.009	6.09753e-05
NM_013921	ENSMUSG00000024124	Prss30	2010015P21Rik|Disp|Disp1|Tmprss8	protease, serine 30	protein-coding	0	63.71	0	19	1.13663e-06	0	5.60535	5	3.68163e-06	1.7101e-06	-3.72565	0.000194814
NM_025462	ENSMUSG00000022842	Ece2	1810009K13Rik|6330509A19Rik|9630025D12Rik|BB127715	endothelin converting enzyme 2	protein-coding	0	50.3	0	15	2.66179e-06	0	1.88968	5	2.90655e-06	1.51946e-06	-3.31032	0.00093188
NM_026943		Snrpd2	1810009A06Rik|SMD2	small nuclear ribonucleoprotein D2	protein-coding	0	80.48	0	24	1.0579e-06	0	7.60737	5	4.65048e-06	1.92198e-06	-4.18727	2.82331e-05
NM_009803	ENSMUSG00000005677	Nr1i3	AA209988|AI551208|CAR|CAR-beta|Care2|ESTM32|MB67	nuclear receptor subfamily 1, group I, member 3	protein-coding	0	50.3	0	15	1.78551e-06	0	2.81708	5	2.90655e-06	1.51946e-06	-3.31032	0.00093188
NM_009803	ENSMUSG00000005677	Nr1i3	AA209988|AI551208|CAR|CAR-beta|Care2|ESTM32|MB67	nuclear receptor subfamily 1, group I, member 3	protein-coding	0	50.3	0	15	1.78551e-06	0	2.81708	5	2.90655e-06	1.51946e-06	-3.31032	0.00093188
NM_009803	ENSMUSG00000005677	Nr1i3	AA209988|AI551208|CAR|CAR-beta|Care2|ESTM32|MB67	nuclear receptor subfamily 1, group I, member 3	protein-coding	0	50.3	0	15	1.78551e-06	0	2.81708	5	2.90655e-06	1.51946e-06	-3.31032	0.00093188
NM_183147	ENSMUSG00000045733	Sprn	C630041J07	shadow of prion protein	protein-coding	0	83.83	0	25	1.47645e-06	0	5.67794	5	4.84424e-06	1.96162e-06	-4.27361	1.9233e-05
NM_001081108	ENSMUSG00000050552	Lamtor4	0910001L09Rik|AV006840	late endosomal/lysosomal adaptor, MAPK and MTOR activator 4	protein-coding	0	57.01	0	17	1.43324e-06	0	3.9774	5	3.29409e-06	1.61759e-06	-3.52411	0.000424908
NM_007574	ENSMUSG00000036896	C1qc	AI385742|C1qg|Ciqc	complement component 1, q subcomponent, C chain	protein-coding	0	70.42	0	21	1.13993e-06	0	6.17748	5	4.06917e-06	1.79785e-06	-3.91683	8.97207e-05
NM_023203	ENSMUSG00000042462	Dctpp1	2410015N17Rik|AI854235|RS21-C6	dCTP pyrophosphatase 1	protein-coding	0	70.42	0	21	1.35817e-06	0	5.18482	5	4.06917e-06	1.79785e-06	-3.91683	8.97207e-05
NM_027066	ENSMUSG00000025652	Tmem89	1700024B07Rik	transmembrane protein 89	protein-coding	0	50.3	0	15	3.46043e-07	0	14.5355	5	2.90655e-06	1.51946e-06	-3.31032	0.00093188
NM_008184	ENSMUSG00000068762	Gstm6	-	glutathione S-transferase, mu 6	protein-coding	0	53.65	0	16	1.79503e-06	0	2.98894	5	3.10032e-06	1.5693e-06	-3.41889	0.000628775
NM_146601	ENSMUSG00000045581	Olfr710	MOR260-3	olfactory receptor 710	protein-coding	0	50.3	0	15	1.55481e-06	0	3.23506	5	2.90655e-06	1.51946e-06	-3.31032	0.00093188
NM_029345	ENSMUSG00000009210	2310007L24Rik	Prr29	RIKEN cDNA 2310007L24 gene	protein-coding	0	70.42	0	21	8.38194e-07	0	8.40126	5	4.06917e-06	1.79785e-06	-3.91683	8.97207e-05
NM_023697	ENSMUSG00000020621	Rdh14	3110030G19Rik|AW215439|PAN2	retinol dehydrogenase 14 (all-trans and 9-cis)	protein-coding	0	60.36	0	18	1.75146e-06	0	3.44622	5	3.48786e-06	1.66449e-06	-3.62628	0.000287534
NM_144790	ENSMUSG00000047034	Ankrd33	A930021G21Rik|Panky|Panky-a	ankyrin repeat domain 33	protein-coding	0	67.07	0	20	1.5636e-06	0	4.28917	5	3.8754e-06	1.75452e-06	-3.82243	0.00013214
NR_045101		Gm11985	OTTMUSG00000005133	predicted gene 11985	ncRNA	0	53.65	0	16	1.98215e-06	0	2.70678	5	3.10032e-06	1.5693e-06	-3.41889	0.000628775
NR_015585	ENSMUSG00000072893	4933439C10Rik	2610028M21Rik	RIKEN cDNA 4933439C10 gene	ncRNA	0	77.13	0	23	1.97117e-06	0	3.91268	5	4.45671e-06	1.88152e-06	-4.09911	4.14749e-05
NR_015537	ENSMUSG00000097145	9230114K14Rik	-	RIKEN cDNA 9230114K14 gene	ncRNA	0	70.42	0	21	2.6746e-06	0	2.63287	5	4.06917e-06	1.79785e-06	-3.91683	8.97207e-05
NM_026712	ENSMUSG00000073423	Zfp414	0610030H11Rik|Znf414	zinc finger protein 414	protein-coding	0	67.07	0	20	9.60499e-07	0	6.98237	5	3.8754e-06	1.75452e-06	-3.82243	0.00013214
NR_040492	ENSMUSG00000097934	6720483E21Rik	-	RIKEN cDNA 6720483E21 gene	ncRNA	0	60.36	0	18	6.67919e-07	0	9.03688	5	3.48786e-06	1.66449e-06	-3.62628	0.000287534
NM_001099918	ENSMUSG00000079299	Klrb1	4930431A04Rik|Gm4696|Klrb1g|Klrb6|Ly-55|Ly55|NKR-P1G|Nkrp-1e|Nkrp1g	killer cell lectin-like receptor subfamily B member 1	protein-coding	0	63.71	0	19	6.05631e-06	0	1.052	5	3.68163e-06	1.7101e-06	-3.72565	0.000194814
NR_038126	ENSMUSG00000043644	0610009L18Rik	-	RIKEN cDNA 0610009L18 gene	ncRNA	0	50.3	0	15	9.20219e-07	0	5.466	5	2.90655e-06	1.51946e-06	-3.31032	0.00093188
NM_001003670	ENSMUSG00000064232	Gm5414	EG406223|Kb14	predicted gene 5414	protein-coding	0	50.3	0	15	1.52369e-06	0	3.30114	5	2.90655e-06	1.51946e-06	-3.31032	0.00093188
NM_172692	ENSMUSG00000028467	Gba2	F630034E04	glucosidase beta 2	protein-coding	4.59	137.48	1	41	4.37113e-06	0.105009	3.14528	4.9046	8.13833e-06	2.54254e-06	-5.22683	1.72443e-07
NM_021482	ENSMUSG00000040231	Syngr4	1700016O14Rik	synaptogyrin 4	protein-coding	4.59	130.78	1	39	3.61313e-06	0.127039	3.61952	4.83245	7.75079e-06	2.48127e-06	-5.08562	3.66434e-07
NM_021482	ENSMUSG00000040231	Syngr4	1700016O14Rik	synaptogyrin 4	protein-coding	4.59	130.78	1	39	3.61313e-06	0.127039	3.61952	4.83245	7.75079e-06	2.48127e-06	-5.08562	3.66434e-07
NM_025562	ENSMUSG00000019054	Fis1	2010003O14Rik|Ttc11	fission 1 (mitochondrial outer membrane) homolog (yeast)	protein-coding	4.59	130.78	1	39	1.52259e-06	0.301466	8.58917	4.83245	7.75079e-06	2.48127e-06	-5.08562	3.66434e-07
NM_172371	ENSMUSG00000044367	Slc16a13	1700007D07Rik	solute carrier family 16 (monocarboxylic acid transporters), member 13	protein-coding	4.59	124.07	1	37	1.53907e-06	0.298238	8.06145	4.7565	7.36325e-06	2.41844e-06	-4.94042	7.79535e-07
NM_026542	ENSMUSG00000018677	Slc25a39	3010027G13Rik|D11Ertd333e	solute carrier family 25, member 39	protein-coding	4.59	107.3	1	32	1.66321e-06	0.275979	6.45169	4.54705	6.3944e-06	2.25373e-06	-4.55756	5.17519e-06
NM_026795	ENSMUSG00000078681	Tm2d3	1110025I09Rik|5930422O05Rik|Blp2	TM2 domain containing 3	protein-coding	4.59	107.3	1	32	3.11146e-06	0.147522	3.4487	4.54705	6.3944e-06	2.25373e-06	-4.55756	5.17519e-06
NM_026795	ENSMUSG00000078681	Tm2d3	1110025I09Rik|5930422O05Rik|Blp2	TM2 domain containing 3	protein-coding	4.59	107.3	1	32	3.11146e-06	0.147522	3.4487	4.54705	6.3944e-06	2.25373e-06	-4.55756	5.17519e-06
NM_025344		Eif3f	0610037M02Rik|AA409853|Eif3s5	eukaryotic translation initiation factor 3, subunit F	protein-coding	4.59	107.3	1	32	2.75663e-06	0.166511	3.89261	4.54705	6.3944e-06	2.25373e-06	-4.55756	5.17519e-06
NM_009184		Ptk6	BRK|Sik|Tksk|tks	PTK6 protein tyrosine kinase 6	protein-coding	4.59	93.89	1	28	2.80716e-06	0.163513	3.34472	4.35441	5.61932e-06	2.11273e-06	-4.22685	2.36988e-05
NM_175647	ENSMUSG00000043753	Dmrta1	Dmrt4	doublesex and mab-3 related transcription factor like family A1	protein-coding	4.59	90.54	1	27	2.40546e-06	0.19082	3.76388	4.30194	5.42555e-06	2.07598e-06	-4.14014	3.47098e-05
NM_001080942	ENSMUSG00000078800	Bsph2	9230107M04Rik|Bsph2a	binder of sperm protein homolog 2	protein-coding	4.59	90.54	1	27	5.9329e-06	0.0773666	1.52604	4.30194	5.42555e-06	2.07598e-06	-4.14014	3.47098e-05
NM_173363	ENSMUSG00000021282	Eif5	2810011H21Rik|D12Ertd549e	eukaryotic translation initiation factor 5	protein-coding	4.59	90.54	1	27	3.16859e-06	0.144862	2.85738	4.30194	5.42555e-06	2.07598e-06	-4.14014	3.47098e-05
NM_173363	ENSMUSG00000021282	Eif5	2810011H21Rik|D12Ertd549e	eukaryotic translation initiation factor 5	protein-coding	4.59	90.54	1	27	3.16859e-06	0.144862	2.85738	4.30194	5.42555e-06	2.07598e-06	-4.14014	3.47098e-05
NM_001033040	ENSMUSG00000057176	Gm166	-	predicted gene 166	protein-coding	4.59	83.83	1	25	2.2751e-06	0.201753	3.68476	4.19091	5.03801e-06	2.00046e-06	-3.96117	7.45825e-05
NM_153194	ENSMUSG00000046897	Zfp740	1110034O07Rik|AW548228|Znf740	zinc finger protein 740	protein-coding	4.59	83.83	1	25	4.38175e-06	0.104755	1.91321	4.19091	5.03801e-06	2.00046e-06	-3.96117	7.45825e-05
NM_153194	ENSMUSG00000046897	Zfp740	1110034O07Rik|AW548228|Znf740	zinc finger protein 740	protein-coding	4.59	83.83	1	25	4.38175e-06	0.104755	1.91321	4.19091	5.03801e-06	2.00046e-06	-3.96117	7.45825e-05
NM_013924		Abt1	-	activator of basal transcription 1	protein-coding	4.59	80.48	1	24	2.01621e-06	0.22766	3.99159	4.13201	4.84424e-06	1.96162e-06	-3.86867	0.000109429
NM_001081268	ENSMUSG00000044139	Prss53	Pol3s|mFLJ00289	protease, serine 53	protein-coding	4.59	80.48	1	24	2.0239e-06	0.226795	3.97642	4.13201	4.84424e-06	1.96162e-06	-3.86867	0.000109429
NM_028967	ENSMUSG00000039699	Batf2	4933430F08Rik	basic leucine zipper transcription factor, ATF-like 2	protein-coding	4.59	77.13	1	23	2.93606e-06	0.156335	2.62683	4.07061	4.65048e-06	1.92198e-06	-3.77398	0.000160664
NM_025305		Mrps7	MRP-S7|Rpms7	mitchondrial ribosomal protein S7	protein-coding	4.59	77.13	1	23	1.27212e-06	0.360822	6.06274	4.07061	4.65048e-06	1.92198e-06	-3.77398	0.000160664
NM_008122	ENSMUSG00000034520	Gjc1	C130009G16Rik|Cnx45|Cx45|Gja-7|Gja7	gap junction protein, gamma 1	protein-coding	4.59	77.13	1	23	2.02939e-06	0.226181	3.80043	4.07061	4.65048e-06	1.92198e-06	-3.77398	0.000160664
NM_153194	ENSMUSG00000046897	Zfp740	1110034O07Rik|AW548228|Znf740	zinc finger protein 740	protein-coding	4.59	73.77	1	22	4.04267e-06	0.113541	1.82484	4.00648	4.45671e-06	1.88152e-06	-3.67693	0.00023606
NM_153194	ENSMUSG00000046897	Zfp740	1110034O07Rik|AW548228|Znf740	zinc finger protein 740	protein-coding	4.59	73.77	1	22	4.04267e-06	0.113541	1.82484	4.00648	4.45671e-06	1.88152e-06	-3.67693	0.00023606
NR_045916	ENSMUSG00000097197	9530027J09Rik	-	RIKEN cDNA 9530027J09 gene	ncRNA	4.59	73.77	1	22	3.16199e-06	0.145164	2.33309	4.00648	4.45671e-06	1.88152e-06	-3.67693	0.00023606
NR_045902	ENSMUSG00000086514	Gm11747	OTTMUSG00000003972	predicted gene 11747	ncRNA	4.59	73.77	1	22	3.95332e-06	0.116107	1.86608	4.00648	4.45671e-06	1.88152e-06	-3.67693	0.00023606
NM_027966	ENSMUSG00000036574	1700019O17Rik	-	RIKEN cDNA 1700019O17 gene	protein-coding	4.59	73.77	1	22	6.30202e-07	0.728352	11.7061	4.00648	4.45671e-06	1.88152e-06	-3.67693	0.00023606
NM_011290	ENSMUSG00000029614	Rpl6	Taxreb107	ribosomal protein L6	protein-coding	4.59	73.77	1	22	1.73608e-06	0.264395	4.24936	4.00648	4.45671e-06	1.88152e-06	-3.67693	0.00023606
NM_145449	ENSMUSG00000021208	Ifi27l2b	1810023F06Rik|ISG12(b2)	interferon, alpha-inducible protein 27 like 2B	protein-coding	4.59	73.77	1	22	2.31648e-06	0.19815	3.18467	4.00648	4.45671e-06	1.88152e-06	-3.67693	0.00023606
NM_030104	ENSMUSG00000037689	Tmem247	1700090G07Rik	transmembrane protein 247	protein-coding	4.59	70.42	1	21	1.83824e-06	0.2497	3.83077	3.93937	4.26294e-06	1.84016e-06	-3.57734	0.000347112
NM_030104	ENSMUSG00000037689	Tmem247	1700090G07Rik	transmembrane protein 247	protein-coding	4.59	70.42	1	21	1.83824e-06	0.2497	3.83077	3.93937	4.26294e-06	1.84016e-06	-3.57734	0.000347112
NM_028170	ENSMUSG00000052794	1700030K09Rik	-	RIKEN cDNA 1700030K09 gene	protein-coding	9.18	140.84	2	42	6.10135e-06	0.150461	2.3083	3.93937	8.52587e-06	2.60237e-06	-5.05913	4.21174e-07
NM_033444		Clic1	Clcp|G6	chloride intracellular channel 1	protein-coding	4.59	70.42	1	21	3.10414e-06	0.14787	2.26855	3.93937	4.26294e-06	1.84016e-06	-3.57734	0.000347112
NM_008747	ENSMUSG00000020591	Ntsr2	NT2R|NTRL	neurotensin receptor 2	protein-coding	4.59	70.42	1	21	2.47796e-06	0.185236	2.8418	3.93937	4.26294e-06	1.84016e-06	-3.57734	0.000347112
NM_025858	ENSMUSG00000025647	Shisa5	2310008D10Rik|6430628I05Rik|Scotin|mShisa5	shisa homolog 5 (Xenopus laevis)	protein-coding	9.18	140.84	2	42	7.04024e-06	0.130396	2.00047	3.93937	8.52587e-06	2.60237e-06	-5.05913	4.21174e-07
NM_025858	ENSMUSG00000025647	Shisa5	2310008D10Rik|6430628I05Rik|Scotin|mShisa5	shisa homolog 5 (Xenopus laevis)	protein-coding	9.18	140.84	2	42	7.04024e-06	0.130396	2.00047	3.93937	8.52587e-06	2.60237e-06	-5.05913	4.21174e-07
NM_027983	ENSMUSG00000035592	Krt33a	2310015J09Rik	keratin 33A	protein-coding	4.59	70.42	1	21	1.83604e-06	0.249999	3.83536	3.93937	4.26294e-06	1.84016e-06	-3.57734	0.000347112
NR_002874	ENSMUSG00000086541	Has2os	EG594843|Has2as|Hasnt	hyaluronan synthase 2, opposite strand	ncRNA	4.59	70.42	1	21	1.65405e-06	0.277506	4.25736	3.93937	4.26294e-06	1.84016e-06	-3.57734	0.000347112
NM_010005	ENSMUSG00000094806	Cyp2d10	AI303445|Cyp2d|P450-2D	cytochrome P450, family 2, subfamily d, polypeptide 10	protein-coding	4.59	67.07	1	20	1.59253e-06	0.288226	4.21125	3.86898	4.06917e-06	1.79785e-06	-3.47501	0.000510843
NM_011072	ENSMUSG00000018293	Pfn1	Pfn	profilin 1	protein-coding	4.59	67.07	1	20	1.02678e-06	0.447038	6.53165	3.86898	4.06917e-06	1.79785e-06	-3.47501	0.000510843
NM_025593	ENSMUSG00000038489	Polr2l	2510029B14Rik	polymerase (RNA) II (DNA directed) polypeptide L	protein-coding	4.59	67.07	1	20	1.20621e-06	0.380539	5.56003	3.86898	4.06917e-06	1.79785e-06	-3.47501	0.000510843
NM_001081679	ENSMUSG00000078630	Tomt	Comt2|F930017I19Rik	transmembrane O-methyltransferase	protein-coding	4.59	67.07	1	20	1.45668e-06	0.315107	4.60401	3.86898	4.06917e-06	1.79785e-06	-3.47501	0.000510843
NR_110495		Pantr2	2610207O16Rik|Pou3f3os2|linc-Brn1b	POU domain, class 3, transcription factor 3 adjacent noncoding transcript 2	ncRNA	4.59	67.07	1	20	2.34064e-06	0.196104	2.86526	3.86898	4.06917e-06	1.79785e-06	-3.47501	0.000510843
NM_024211	ENSMUSG00000014606	Slc25a11	2310022P18Rik|2oxoc	solute carrier family 25 (mitochondrial carrier oxoglutarate carrier), member 11	protein-coding	4.59	67.07	1	20	1.10331e-06	0.416029	6.07858	3.86898	4.06917e-06	1.79785e-06	-3.47501	0.000510843
NM_001081063	ENSMUSG00000034623	Prss55	4933401F05Rik	protease, serine 55	protein-coding	4.59	67.07	1	20	3.64243e-06	0.126017	1.84123	3.86898	4.06917e-06	1.79785e-06	-3.47501	0.000510843
NM_147039	ENSMUSG00000042849	Olfr1414	MOR103-2	olfactory receptor 1414	protein-coding	9.18	127.42	2	38	2.73466e-06	0.335697	4.65962	3.79498	7.75079e-06	2.48127e-06	-4.76548	1.88402e-06
NM_011709	ENSMUSG00000000381	Wap	-	whey acidic protein	protein-coding	4.59	63.71	1	19	1.1597e-06	0.395799	5.49385	3.79498	3.8754e-06	1.75452e-06	-3.3697	0.000752504
NM_024231	ENSMUSG00000024792	Zfpl1	1500015B20Rik	zinc finger like protein 1	protein-coding	4.59	63.71	1	19	1.51197e-06	0.303583	4.21386	3.79498	3.8754e-06	1.75452e-06	-3.3697	0.000752504
NM_008027	ENSMUSG00000059714	Flot1	reggie-2	flotillin 1	protein-coding	9.18	127.42	2	38	3.45348e-06	0.265824	3.68975	3.79498	7.75079e-06	2.48127e-06	-4.76548	1.88402e-06
NR_045794	ENSMUSG00000097242	Gm16907	-	predicted gene, 16907	ncRNA	4.59	63.71	1	19	2.92727e-06	0.156804	2.17651	3.79498	3.8754e-06	1.75452e-06	-3.3697	0.000752504
NM_011838	ENSMUSG00000022594	Lynx1	AI838844|SLURP-2	Ly6/neurotoxin 1	protein-coding	9.18	120.72	2	36	1.87632e-06	0.489264	6.43375	3.71698	7.36325e-06	2.41844e-06	-4.61197	3.98866e-06
NM_027289	ENSMUSG00000071547	Nt5dc2	2510015F01Rik	5'-nucleotidase domain containing 2	protein-coding	9.18	120.72	2	36	1.56434e-06	0.586842	7.71689	3.71698	7.36325e-06	2.41844e-06	-4.61197	3.98866e-06
NM_021334	ENSMUSG00000030789	Itgax	AI449405|Cd11c|Cr4|N418	integrin alpha X	protein-coding	13.77	174.37	3	52	7.72281e-06	0.178306	2.25786	3.66253	1.06573e-05	2.90954e-06	-5.51978	3.39425e-08
NM_026963	ENSMUSG00000028990	Lzic	1810030J04Rik|AW047580	leucine zipper and CTNNBIP1 domain containing	protein-coding	9.18	114.01	2	34	4.15069e-06	0.221172	2.74681	3.63451	6.97571e-06	2.35394e-06	-4.45344	8.45044e-06
NR_045885		Gm10578	ENSMUSG00000073800	predicted gene 10578	ncRNA	9.18	114.01	2	34	2.90274e-06	0.316259	3.92772	3.63451	6.97571e-06	2.35394e-06	-4.45344	8.45044e-06
NM_145383	ENSMUSG00000030324	Rho	Noerg1|Opn2|Ops|RP4	rhodopsin	protein-coding	9.18	107.3	2	32	2.52813e-06	0.363121	4.24444	3.54705	6.58817e-06	2.28762e-06	-4.28939	1.79168e-05
NM_028777	ENSMUSG00000020823	Sec14l1	1200017E04Rik|2810012L19Rik|Naa-35	SEC14-like 1 (S. cerevisiae)	protein-coding	13.77	160.96	3	48	4.97717e-06	0.276669	3.23392	3.54705	9.88226e-06	2.80174e-06	-5.25341	1.49307e-07
NM_022889	ENSMUSG00000020430	Pes1	-	pescadillo homolog 1, containing BRCT domain (zebrafish)	protein-coding	9.18	103.95	2	31	5.86992e-06	0.156394	1.77092	3.50125	6.3944e-06	2.25373e-06	-4.2051	2.60964e-05
NM_007473	ENSMUSG00000028427	Aqp7	AQP7L|AQPap	aquaporin 7	protein-coding	13.77	147.54	3	44	5.51582e-06	0.24965	2.67493	3.42152	9.10718e-06	2.68963e-06	-4.9737	6.56878e-07
NM_175016	ENSMUSG00000044339	Alkbh2	9530023G02|AU016977|Abh2|mABH2	alkB, alkylation repair homolog 2 (E. coli)	protein-coding	9.18	97.25	2	29	1.55372e-06	0.590853	6.25887	3.40503	6.00686e-06	2.18436e-06	-4.0316	5.53973e-05
NM_010750	ENSMUSG00000056947	Mab21l1	AW047968	mab-21-like 1 (C. elegans)	protein-coding	9.18	93.89	2	28	1.01726e-06	0.902444	9.22989	3.35441	5.81309e-06	2.14884e-06	-3.9422	8.07388e-05
NM_011778	ENSMUSG00000024835	Coro1b	-	coronin, actin binding protein 1B	protein-coding	13.77	140.84	3	42	1.9675e-06	0.699885	7.15819	3.35441	8.71964e-06	2.63178e-06	-4.82819	1.37778e-06
NM_031254	ENSMUSG00000023992	Trem2	TREM-2|Trem2a|Trem2b|Trem2c	triggering receptor expressed on myeloid cells 2	protein-coding	9.18	87.19	2	26	2.15169e-06	0.426649	4.05194	3.24749	5.42555e-06	2.07598e-06	-3.75751	0.000171616
NM_031254	ENSMUSG00000023992	Trem2	TREM-2|Trem2a|Trem2b|Trem2c	triggering receptor expressed on myeloid cells 2	protein-coding	9.18	87.19	2	26	2.15169e-06	0.426649	4.05194	3.24749	5.42555e-06	2.07598e-06	-3.75751	0.000171616
NM_027111	ENSMUSG00000026085	Lyg1	2300002O18Rik	lysozyme G-like 1	protein-coding	9.18	87.19	2	26	4.03607e-06	0.227453	2.16015	3.24749	5.42555e-06	2.07598e-06	-3.75751	0.000171616
NM_021719	ENSMUSG00000001739	Cldn15	2210009B08Rik|BB107105	claudin 15	protein-coding	13.77	130.78	3	39	2.92105e-06	0.471416	4.47709	3.24749	8.13833e-06	2.54254e-06	-4.60199	4.1847e-06
NM_173395	ENSMUSG00000047443	Fam132b	4832406C22|myonectin	family with sequence similarity 132, member B	protein-coding	13.77	127.42	3	38	2.85184e-06	0.482856	4.46816	3.21002	7.94456e-06	2.51209e-06	-4.52429	6.05988e-06
NM_178698		Pigv	B330013B03|D430024F16Rik	phosphatidylinositol glycan anchor biosynthesis, class V	protein-coding	13.77	127.42	3	38	4.10968e-06	0.335069	3.1006	3.21002	7.94456e-06	2.51209e-06	-4.52429	6.05988e-06
NM_178698		Pigv	B330013B03|D430024F16Rik	phosphatidylinositol glycan anchor biosynthesis, class V	protein-coding	13.77	127.42	3	38	4.10968e-06	0.335069	3.1006	3.21002	7.94456e-06	2.51209e-06	-4.52429	6.05988e-06
NM_178698		Pigv	B330013B03|D430024F16Rik	phosphatidylinositol glycan anchor biosynthesis, class V	protein-coding	13.77	127.42	3	38	4.10968e-06	0.335069	3.1006	3.21002	7.94456e-06	2.51209e-06	-4.52429	6.05988e-06
NM_175402	ENSMUSG00000045365	Rbm15b	1810017N16Rik	RNA binding motif protein 15B	protein-coding	13.77	127.42	3	38	1.10441e-06	1.24684	11.5378	3.21002	7.94456e-06	2.51209e-06	-4.52429	6.05988e-06
NM_054039	ENSMUSG00000039521	Foxp3	JM2|scurfin|sf	forkhead box P3	protein-coding	9.18	83.83	2	25	5.70074e-06	0.161035	1.47054	3.19091	5.23178e-06	2.03857e-06	-3.66196	0.000250289
NM_054039	ENSMUSG00000039521	Foxp3	JM2|scurfin|sf	forkhead box P3	protein-coding	9.18	83.83	2	25	5.70074e-06	0.161035	1.47054	3.19091	5.23178e-06	2.03857e-06	-3.66196	0.000250289
NM_001160363	ENSMUSG00000044364	Tmem74b	5430405G05Rik	transmembrane protein 74B	protein-coding	9.18	83.83	2	25	1.94187e-06	0.472749	4.31707	3.19091	5.23178e-06	2.03857e-06	-3.66196	0.000250289
NM_001012310	ENSMUSG00000048856	Slc25a47	AI132487|AI876593|HDMCP	solute carrier family 25, member 47	protein-coding	9.18	83.83	2	25	2.08249e-06	0.440828	4.02557	3.19091	5.23178e-06	2.03857e-06	-3.66196	0.000250289
NM_001007460	ENSMUSG00000036304	Zdhhc23	Gm1751|Gm779|nidd	zinc finger, DHHC domain containing 23	protein-coding	9.18	83.83	2	25	3.62705e-06	0.253103	2.3113	3.19091	5.23178e-06	2.03857e-06	-3.66196	0.000250289
NM_146118	ENSMUSG00000026819	Slc25a25	1110030N17Rik|MCSC|mKIAA1896	solute carrier family 25 (mitochondrial carrier, phosphate carrier), member 25	protein-coding	13.77	124.07	3	37	3.50804e-06	0.392535	3.53677	3.17154	7.75079e-06	2.48127e-06	-4.44535	8.7749e-06
NM_010376	ENSMUSG00000019188	H13	1200006O09Rik|4930443L17Rik|5031424B04Rik|AV020344|H-13|Hm13|PSL3|Spp	histocompatibility 13	protein-coding	13.77	124.07	3	37	6.31557e-06	0.218037	1.96453	3.17154	7.75079e-06	2.48127e-06	-4.44535	8.7749e-06
NM_175454	ENSMUSG00000034586	Hid1	C630004H02Rik	HID1 domain containing	protein-coding	41.31	368.86	9	110	7.3277e-06	0.563762	5.03379	3.15848	2.30586e-05	4.27971e-06	-7.65356	1.95489e-14
NM_029367	ENSMUSG00000053184	Spaca3	1700025M08Rik|ALLP17|Lyc3|SLLP1|mSLLP1	sperm acrosome associated 3	protein-coding	9.18	80.48	2	24	3.45165e-06	0.265965	2.3316	3.13201	5.03801e-06	2.00046e-06	-3.5641	0.000365111
NM_028064	ENSMUSG00000063354	Slc39a4	1600025H15Rik|AU041686|AWMS2|ZIP4	solute carrier family 39 (zinc transporter), member 4	protein-coding	13.77	120.72	3	36	1.63684e-06	0.841271	7.37507	3.13201	7.55702e-06	2.45006e-06	-4.36511	1.27056e-05
NM_026824	ENSMUSG00000025155	Dus1l	1110032N12Rik	dihydrouridine synthase 1-like (S. cerevisiae)	protein-coding	9.18	80.48	2	24	2.63432e-06	0.348483	3.055	3.13201	5.03801e-06	2.00046e-06	-3.5641	0.000365111
NR_024257		4930412O13Rik	ENSMUSG00000075535|Gm10853	RIKEN cDNA 4930412O13 gene	ncRNA	9.18	80.48	2	24	2.02206e-06	0.454	3.98002	3.13201	5.03801e-06	2.00046e-06	-3.5641	0.000365111
NR_015496		1700031M16Rik	4930413L20Rik	RIKEN cDNA 1700031M16 gene	ncRNA	9.18	80.48	2	24	6.47815e-06	0.14171	1.24231	3.13201	5.03801e-06	2.00046e-06	-3.5641	0.000365111
NM_010946	ENSMUSG00000022681	Ntan1	-	N-terminal Asn amidase	protein-coding	9.18	77.13	2	23	5.92302e-06	0.154992	1.30213	3.07061	4.84424e-06	1.96162e-06	-3.46373	0.000532731
NM_027717	ENSMUSG00000021791	Dydc2	4933428D01Rik	DPY30 domain containing 2	protein-coding	9.18	77.13	2	23	7.2746e-06	0.126195	1.0602	3.07061	4.84424e-06	1.96162e-06	-3.46373	0.000532731
NM_021412	ENSMUSG00000025355	Mmp19	-	matrix metallopeptidase 19	protein-coding	9.18	77.13	2	23	3.63071e-06	0.252848	2.12425	3.07061	4.84424e-06	1.96162e-06	-3.46373	0.000532731
NM_024456	ENSMUSG00000019173	Rab5c	AI326010|Rabl	RAB5C, member RAS oncogene family	protein-coding	18.36	154.25	4	46	8.37278e-06	0.219286	1.84229	3.07061	9.68849e-06	2.77414e-06	-4.89847	9.65844e-07
NM_001144992	ENSMUSG00000026227	2810459M11Rik	-	RIKEN cDNA 2810459M11 gene	protein-coding	13.77	114.01	3	34	3.51316e-06	0.391962	3.24526	3.04955	7.16948e-06	2.38641e-06	-4.20051	2.66319e-05
NM_001144992	ENSMUSG00000026227	2810459M11Rik	-	RIKEN cDNA 2810459M11 gene	protein-coding	13.77	114.01	3	34	3.51316e-06	0.391962	3.24526	3.04955	7.16948e-06	2.38641e-06	-4.20051	2.66319e-05
NM_010376	ENSMUSG00000019188	H13	1200006O09Rik|4930443L17Rik|5031424B04Rik|AV020344|H-13|Hm13|PSL3|Spp	histocompatibility 13	protein-coding	13.77	114.01	3	34	5.74395e-06	0.239735	1.9849	3.04955	7.16948e-06	2.38641e-06	-4.20051	2.66319e-05
NM_025912	ENSMUSG00000027495	Fam210b	2010011I20Rik|AI430961|AV108736	family with sequence similarity 210, member B	protein-coding	13.77	114.01	3	34	3.72518e-06	0.369653	3.06056	3.04955	7.16948e-06	2.38641e-06	-4.20051	2.66319e-05
NM_024223	ENSMUSG00000006356	Crip2	0610010I23Rik|AW743261|C77570|CRP2|CRP4|Crp|ESP1|Hlp	cysteine rich protein 2	protein-coding	18.36	150.9	4	45	1.93015e-06	0.951238	7.81791	3.0389	9.49472e-06	2.74626e-06	-4.8261	1.39232e-06
NM_172414	ENSMUSG00000045064	Zc2hc1c	2810002I04Rik|AV046379|Fam164c	zinc finger, C2HC-type containing 1C	protein-coding	9.18	73.77	2	22	3.94306e-06	0.232818	1.87093	3.00648	4.65048e-06	1.92198e-06	-3.36069	0.000777481
NM_054039	ENSMUSG00000039521	Foxp3	JM2|scurfin|sf	forkhead box P3	protein-coding	9.18	73.77	2	22	5.40523e-06	0.169839	1.36483	3.00648	4.65048e-06	1.92198e-06	-3.36069	0.000777481
NM_001220499		Rnf223	9930005F22Rik	ring finger 223	protein-coding	9.18	73.77	2	22	4.57729e-07	2.00559	16.117	3.00648	4.65048e-06	1.92198e-06	-3.36069	0.000777481
NM_018863	ENSMUSG00000027400	Pdyn	Dyn	prodynorphin	protein-coding	13.77	110.66	3	33	4.9032e-06	0.280843	2.25686	3.00648	6.97571e-06	2.35394e-06	-4.11599	3.85517e-05
NR_027924		2010204K13Rik	0610010M13Rik|Cip7	RIKEN cDNA 2010204K13 gene	ncRNA	9.18	73.77	2	22	3.27514e-06	0.280298	2.25248	3.00648	4.65048e-06	1.92198e-06	-3.36069	0.000777481
NR_040298		4931408D14Rik	-	RIKEN cDNA 4931408D14 gene	ncRNA	9.18	73.77	2	22	2.07626e-06	0.44215	3.55313	3.00648	4.65048e-06	1.92198e-06	-3.36069	0.000777481
NR_040298		4931408D14Rik	-	RIKEN cDNA 4931408D14 gene	ncRNA	9.18	73.77	2	22	2.07626e-06	0.44215	3.55313	3.00648	4.65048e-06	1.92198e-06	-3.36069	0.000777481
NR_045073	ENSMUSG00000086363	A330102I10Rik	-	RIKEN cDNA A330102I10 gene	ncRNA	9.18	73.77	2	22	4.5956e-06	0.19976	1.60528	3.00648	4.65048e-06	1.92198e-06	-3.36069	0.000777481
NM_026400	ENSMUSG00000004460	Dnajb11	1810031F23Rik|ABBP-2|AL024055|Dj9|ERdj3|ERj3p	DnaJ (Hsp40) homolog, subfamily B, member 11	protein-coding	22.95	181.08	5	54	7.97914e-06	0.287631	2.26938	2.98001	1.14324e-05	3.01348e-06	-5.2473	1.54343e-07
NM_018862	ENSMUSG00000034254	Agpat1	1-AGP|1-AGPAT|AW047140	1-acylglycerol-3-phosphate O-acyltransferase 1 (lysophosphatidic acid acyltransferase, alpha)	protein-coding	13.77	107.3	3	32	2.77897e-06	0.495518	3.86133	2.96209	6.78194e-06	2.32101e-06	-4.0299	5.57999e-05
NM_009315	ENSMUSG00000036980	Taf6	80kDa|AW549759|TAF(II)80|TAFII70|Taf2e|p80	TAF6 RNA polymerase II, TATA box binding protein (TBP)-associated factor	protein-coding	13.77	107.3	3	32	3.13819e-06	0.438796	3.41932	2.96209	6.78194e-06	2.32101e-06	-4.0299	5.57999e-05
NM_007921	ENSMUSG00000003051	Elf3	ESE-1|ESX|jen	E74-like factor 3	protein-coding	13.77	107.3	3	32	1.79393e-06	0.767602	5.98155	2.96209	6.78194e-06	2.32101e-06	-4.0299	5.57999e-05
NM_007921	ENSMUSG00000003051	Elf3	ESE-1|ESX|jen	E74-like factor 3	protein-coding	13.77	107.3	3	32	1.79393e-06	0.767602	5.98155	2.96209	6.78194e-06	2.32101e-06	-4.0299	5.57999e-05
NM_018863	ENSMUSG00000027400	Pdyn	Dyn	prodynorphin	protein-coding	13.77	107.3	3	32	4.43448e-06	0.310527	2.41979	2.96209	6.78194e-06	2.32101e-06	-4.0299	5.57999e-05
NM_011839	ENSMUSG00000057777	Mab21l2	-	mab-21-like 2 (C. elegans)	protein-coding	13.77	103.95	3	31	9.89794e-07	1.39123	10.5024	2.91628	6.58817e-06	2.28762e-06	-3.94215	8.07536e-05
NM_019519	ENSMUSG00000040472	Rabggta	gm	Rab geranylgeranyl transferase, a subunit	protein-coding	22.95	167.66	5	50	2.30696e-06	0.994837	7.26776	2.86898	1.06573e-05	2.90954e-06	-4.97376	6.56675e-07
NM_010101	ENSMUSG00000067586	S1pr3	AI132464|Edg3|Lpb3|S1p3	sphingosine-1-phosphate receptor 3	protein-coding	18.36	134.13	4	40	5.19248e-06	0.353595	2.58318	2.86898	8.52587e-06	2.60237e-06	-4.44866	8.6408e-06
NM_019498	ENSMUSG00000026833	Olfm1	AMY|AW742568|Noe1|OlfA|Pancortin|Pancortin3	olfactomedin 1	protein-coding	13.77	100.6	3	30	3.20154e-06	0.430114	3.14218	2.86898	6.3944e-06	2.25373e-06	-3.85265	0.000116847
NM_133731	ENSMUSG00000045027	Prss22	4733401N09Rik|BSSP-4|SP001LA	protease, serine 22	protein-coding	13.77	100.6	3	30	1.67236e-06	0.823403	6.01535	2.86898	6.3944e-06	2.25373e-06	-3.85265	0.000116847
NR_038172		4931403G20Rik	-	RIKEN cDNA 4931403G20 gene	ncRNA	13.77	100.6	3	30	3.65671e-06	0.376576	2.75106	2.86898	6.3944e-06	2.25373e-06	-3.85265	0.000116847
NR_038172		4931403G20Rik	-	RIKEN cDNA 4931403G20 gene	ncRNA	13.77	100.6	3	30	3.65671e-06	0.376576	2.75106	2.86898	6.3944e-06	2.25373e-06	-3.85265	0.000116847
NM_029956	ENSMUSG00000029575	Mmab	9130222L19Rik|ATR	methylmalonic aciduria (cobalamin deficiency) type B homolog (human)	protein-coding	27.54	197.84	6	59	4.75819e-06	0.578803	4.15796	2.84473	1.2595e-05	3.163e-06	-5.38422	7.27598e-08
NM_013520	ENSMUSG00000089989	Flt3l	Flt3lg|Ly72L	FMS-like tyrosine kinase 3 ligand	protein-coding	13.77	97.25	3	29	1.92027e-06	0.717102	5.06415	2.82007	6.20063e-06	2.21932e-06	-3.76129	0.000169042
NM_013520	ENSMUSG00000089989	Flt3l	Flt3lg|Ly72L	FMS-like tyrosine kinase 3 ligand	protein-coding	13.77	97.25	3	29	1.92027e-06	0.717102	5.06415	2.82007	6.20063e-06	2.21932e-06	-3.76129	0.000169042
NM_019693	ENSMUSG00000019432	Ddx39b	0610030D10Rik|AI428441|Bat-1|Bat1|Bat1a|D17H6S81E|D17H6S81E-1|D6S81Eh	DEAD (Asp-Glu-Ala-Asp) box polypeptide 39B	protein-coding	22.95	160.96	5	48	3.9881e-06	0.575473	4.03594	2.81008	1.02698e-05	2.85615e-06	-4.83192	1.35222e-06
NM_001033161	ENSMUSG00000031887	Tradd	9130005N23Rik|AA930854	TNFRSF1A-associated via death domain	protein-coding	22.95	160.96	5	48	2.20442e-06	1.04111	7.30156	2.81008	1.02698e-05	2.85615e-06	-4.83192	1.35222e-06
NM_008613		Mns1	AW546487	meiosis-specific nuclear structural protein 1	protein-coding	27.54	191.14	6	57	7.34125e-06	0.375148	2.6036	2.79498	1.22075e-05	3.11396e-06	-5.25364	1.49119e-07
NM_133772	ENSMUSG00000070003	Ssbp4	1210002E11Rik|AW743380|Sspb4	single stranded DNA binding protein 4	protein-coding	27.54	191.14	6	57	3.96394e-06	0.694778	4.8219	2.79498	1.22075e-05	3.11396e-06	-5.25364	1.49119e-07
NM_028104	ENSMUSG00000027317	Ppp1r14d	2010107K19Rik|GBPI-1|Ppp1r14	protein phosphatase 1, regulatory (inhibitor) subunit 14D	protein-coding	18.36	127.42	4	38	4.30156e-06	0.42683	2.96229	2.79498	8.13833e-06	2.54254e-06	-4.28957	1.79017e-05
NM_028104	ENSMUSG00000027317	Ppp1r14d	2010107K19Rik|GBPI-1|Ppp1r14	protein phosphatase 1, regulatory (inhibitor) subunit 14D	protein-coding	18.36	127.42	4	38	4.30156e-06	0.42683	2.96229	2.79498	8.13833e-06	2.54254e-06	-4.28957	1.79017e-05
NM_025516	ENSMUSG00000005881	Ergic3	2310015B14Rik|AV318804|CGI-54|D2Ucla1|NY-BR-84|Sdbcag84	ERGIC and golgi 3	protein-coding	32.13	221.32	7	66	3.71859e-06	0.864053	5.95162	2.78409	1.41452e-05	3.352e-06	-5.64397	1.66173e-08
NM_010469	ENSMUSG00000079277	Hoxd4	6030436D05Rik|Hox-4.2|Hox-5.1	homeobox D4	protein-coding	13.77	93.89	3	28	2.62993e-06	0.523598	3.57013	2.76944	6.00686e-06	2.18436e-06	-3.66796	0.000244495
NM_008525	ENSMUSG00000028393	Alad	ALADH|Lv	aminolevulinate, delta-, dehydratase	protein-coding	27.54	187.78	6	56	5.09947e-06	0.540067	3.68241	2.76944	1.20137e-05	3.08915e-06	-5.18729	2.13375e-07
NR_040321	ENSMUSG00000087382	Ctcflos	1300015D01Rik|A530094K13	CCCTC-binding factor (zinc finger protein)-like, opposite strand	ncRNA	13.77	93.89	3	28	3.09645e-06	0.444712	3.03224	2.76944	6.00686e-06	2.18436e-06	-3.66796	0.000244495
NM_145156	ENSMUSG00000040414	Slc25a28	2210403D18Rik|Mfrn2|Mrs3/4	solute carrier family 25, member 28	protein-coding	18.36	124.07	4	37	4.05768e-06	0.452484	3.05769	2.7565	7.94456e-06	2.51209e-06	-4.20808	2.57545e-05
NM_001080709	ENSMUSG00000079421	4930402F06Rik	-	RIKEN cDNA 4930402F06 gene	protein-coding	18.36	124.07	4	37	7.91432e-06	0.231989	1.56768	2.7565	7.94456e-06	2.51209e-06	-4.20808	2.57545e-05
NM_001080709	ENSMUSG00000079421	4930402F06Rik	-	RIKEN cDNA 4930402F06 gene	protein-coding	18.36	124.07	4	37	7.91432e-06	0.231989	1.56768	2.7565	7.94456e-06	2.51209e-06	-4.20808	2.57545e-05
NM_020579	ENSMUSG00000052423	B4galt3	9530061M23Rik|AA104562|AW125175|ESTM26|ESTM6|R74981	UDP-Gal:betaGlcNAc beta 1,4-galactosyltransferase, polypeptide 3	protein-coding	18.36	124.07	4	37	2.40509e-06	0.763395	5.15869	2.7565	7.94456e-06	2.51209e-06	-4.20808	2.57545e-05
NM_007693	ENSMUSG00000021194	Chga	ChrA	chromogranin A	protein-coding	18.36	124.07	4	37	3.68344e-06	0.498457	3.36836	2.7565	7.94456e-06	2.51209e-06	-4.20808	2.57545e-05
NM_009396	ENSMUSG00000021281	Tnfaip2	B94|Exoc3l3|M-sec|Tnfip2|tnfb94	tumor necrosis factor, alpha-induced protein 2	protein-coding	32.13	214.61	7	64	4.52529e-06	0.710023	4.74245	2.7397	1.37577e-05	3.30576e-06	-5.52003	3.38932e-08
NM_010324	ENSMUSG00000025190	Got1	AI789014|Got-1|cAspAT|cCAT	glutamate oxaloacetate transaminase 1, soluble	protein-coding	41.31	274.97	9	82	9.10076e-06	0.453927	3.02138	2.73468	1.76331e-05	3.7425e-06	-6.24336	4.28265e-10
NM_144491	ENSMUSG00000078789	Dph1	2310011M22Rik|4930488F09Rik|AW551873|Dph2l1|Ovca1	DPH1 homolog (S. cerevisiae)	protein-coding	22.95	150.9	5	45	4.70216e-06	0.488083	3.20911	2.71698	9.68849e-06	2.77414e-06	-4.61214	3.98551e-06
NM_001005232	ENSMUSG00000030507	Dbx1	AI426026|Dbx	developing brain homeobox 1	protein-coding	13.77	90.54	3	27	1.95432e-06	0.704606	4.63274	2.71698	5.81309e-06	2.14884e-06	-3.57254	0.000353537
NM_153390		Pxt1	1700001G18Rik|Stepp	peroxisomal, testis specific 1	protein-coding	13.77	90.54	3	27	3.0309e-06	0.454329	2.98718	2.71698	5.81309e-06	2.14884e-06	-3.57254	0.000353537
NM_025616		Timm50	2810403L02Rik|AU015082|TIM50L	translocase of inner mitochondrial membrane 50	protein-coding	13.77	90.54	3	27	2.27803e-06	0.604482	3.97443	2.71698	5.81309e-06	2.14884e-06	-3.57254	0.000353537
NM_001033293		Uap1l1	5730445F03Rik	UDP-N-acteylglucosamine pyrophosphorylase 1-like 1	protein-coding	13.77	90.54	3	27	1.51417e-06	0.909428	5.97942	2.71698	5.81309e-06	2.14884e-06	-3.57254	0.000353537
NM_053091	ENSMUSG00000009876	Cox4i2	Cox4b|CoxIV-2	cytochrome c oxidase subunit IV isoform 2	protein-coding	13.77	90.54	3	27	3.97858e-06	0.34611	2.27565	2.71698	5.81309e-06	2.14884e-06	-3.57254	0.000353537
NM_001014398	ENSMUSG00000070298	Trcg1	-	taste receptor cell gene 1	protein-coding	18.36	117.36	4	35	4.87354e-06	0.376736	2.40821	2.67633	7.55702e-06	2.45006e-06	-4.0409	5.32457e-05
NM_008122	ENSMUSG00000034520	Gjc1	C130009G16Rik|Cnx45|Cx45|Gja-7|Gja7	gap junction protein, gamma 1	protein-coding	18.36	117.36	4	35	7.4002e-06	0.248106	1.58597	2.67633	7.55702e-06	2.45006e-06	-4.0409	5.32457e-05
NM_134090	ENSMUSG00000010830	Kdelr3	AI173274	KDEL (Lys-Asp-Glu-Leu) endoplasmic reticulum protein retention receptor 3	protein-coding	13.77	87.19	3	26	4.14959e-06	0.331846	2.10106	2.66253	5.61932e-06	2.11273e-06	-3.47489	0.000511056
NM_019653	ENSMUSG00000017677	Wsb1	1110056B13Rik|2700038M07Rik	WD repeat and SOCS box-containing 1	protein-coding	13.77	87.19	3	26	5.60773e-06	0.245559	1.55473	2.66253	5.61932e-06	2.11273e-06	-3.47489	0.000511056
NM_172407	ENSMUSG00000038069	Cdkn2aip	4921511I16Rik|AW208986|CARF	CDKN2A interacting protein	protein-coding	13.77	87.19	3	26	1.68005e-06	0.819635	5.18944	2.66253	5.61932e-06	2.11273e-06	-3.47489	0.000511056
NM_133351	ENSMUSG00000030800	Prss8	2410039E18Rik|AI313909|C79772|CAP1|fr|mCAP1	protease, serine 8 (prostasin)	protein-coding	13.77	87.19	3	26	1.61011e-06	0.855238	5.41487	2.66253	5.61932e-06	2.11273e-06	-3.47489	0.000511056
NR_040263	ENSMUSG00000045709	1700023L04Rik	-	RIKEN cDNA 1700023L04 gene	ncRNA	13.77	87.19	3	26	3.0038e-06	0.458428	2.9025	2.66253	5.61932e-06	2.11273e-06	-3.47489	0.000511056
NR_040263	ENSMUSG00000045709	1700023L04Rik	-	RIKEN cDNA 1700023L04 gene	ncRNA	13.77	87.19	3	26	3.0038e-06	0.458428	2.9025	2.66253	5.61932e-06	2.11273e-06	-3.47489	0.000511056
NM_172581	ENSMUSG00000021234	Fam161b	9330169D17|9830169C18Rik	family with sequence similarity 161, member B	protein-coding	22.95	144.19	5	43	6.04386e-06	0.379732	2.38574	2.65139	9.30095e-06	2.71809e-06	-4.4605	8.17674e-06
NM_029557	ENSMUSG00000020781	Tsen54	0610034P02Rik	tRNA splicing endonuclease 54 homolog (S. cerevisiae)	protein-coding	18.36	114.01	4	34	3.06276e-06	0.599471	3.72251	2.63451	7.36325e-06	2.41844e-06	-3.95507	7.65114e-05
NM_025965	ENSMUSG00000021427	Ssr1	2510001K09Rik|6330400D04|AI159733|AI452176|SSR|TRAPA	signal sequence receptor, alpha	protein-coding	27.54	171.02	6	51	8.34532e-06	0.330012	2.04926	2.63451	1.10449e-05	2.96197e-06	-4.84396	1.27274e-06
NM_027303	ENSMUSG00000027517	Ankrd60	1700019A24Rik|1700030G11Rik	ankyrin repeat domain 60	protein-coding	18.36	114.01	4	34	3.54502e-06	0.517919	3.2161	2.63451	7.36325e-06	2.41844e-06	-3.95507	7.65114e-05
NM_011514	ENSMUSG00000039231	Suv39h1	AI852103|AL022883|DXHXS7466e|H3-K9-HMTase 1|KMT1A|mIS6	suppressor of variegation 3-9 homolog 1 (Drosophila)	protein-coding	13.77	83.83	3	25	4.81275e-06	0.286121	1.74187	2.60594	5.42555e-06	2.07598e-06	-3.37487	0.000738497
NM_011267	ENSMUSG00000026475	Rgs16	Rgs14|Rgsr	regulator of G-protein signaling 16	protein-coding	13.77	83.83	3	25	1.87339e-06	0.735044	4.47487	2.60594	5.42555e-06	2.07598e-06	-3.37487	0.000738497
NM_001033317	ENSMUSG00000030897	Cnga4	-	cyclic nucleotide gated channel alpha 4	protein-coding	13.77	83.83	3	25	1.52735e-06	0.901578	5.48872	2.60594	5.42555e-06	2.07598e-06	-3.37487	0.000738497
NM_011795	ENSMUSG00000045532	C1ql1	C1qrf|CRF|CTRP14|gliacolin	complement component 1, q subcomponent-like 1	protein-coding	13.77	83.83	3	25	2.63579e-06	0.522434	3.18053	2.60594	5.42555e-06	2.07598e-06	-3.37487	0.000738497
NM_001013022	ENSMUSG00000047394	Odf3b	2010001J22Rik	outer dense fiber of sperm tails 3B	protein-coding	13.77	83.83	3	25	6.61327e-07	2.08222	12.6763	2.60594	5.42555e-06	2.07598e-06	-3.37487	0.000738497
NM_011514	ENSMUSG00000039231	Suv39h1	AI852103|AL022883|DXHXS7466e|H3-K9-HMTase 1|KMT1A|mIS6	suppressor of variegation 3-9 homolog 1 (Drosophila)	protein-coding	13.77	83.83	3	25	4.97643e-06	0.27671	1.68458	2.60594	5.42555e-06	2.07598e-06	-3.37487	0.000738497
NM_153405	ENSMUSG00000042369	Rbm45	Drb1|Drbp1|G430095G15Rik	RNA binding motif protein 45	protein-coding	13.77	83.83	3	25	5.04747e-06	0.272815	1.66087	2.60594	5.42555e-06	2.07598e-06	-3.37487	0.000738497
NM_178933	ENSMUSG00000053862	Slc51b	Ostb	solute carrier family 51, beta subunit	protein-coding	13.77	83.83	3	25	3.66952e-06	0.37526	2.28455	2.60594	5.42555e-06	2.07598e-06	-3.37487	0.000738497
NM_026332	ENSMUSG00000027679	Dnajc19	1810055D05Rik|AA959924|Tim14	DnaJ (Hsp40) homolog, subfamily C, member 19	protein-coding	13.77	83.83	3	25	8.81587e-06	0.156199	0.950921	2.60594	5.42555e-06	2.07598e-06	-3.37487	0.000738497
NM_198599	ENSMUSG00000041205	Map6d1	A330066I15Rik	MAP6 domain containing 1	protein-coding	13.77	83.83	3	25	2.94778e-06	0.467141	2.8439	2.60594	5.42555e-06	2.07598e-06	-3.37487	0.000738497
NM_031178	ENSMUSG00000045322	Tlr9	-	toll-like receptor 9	protein-coding	13.77	83.83	3	25	1.5669e-06	0.878823	5.35018	2.60594	5.42555e-06	2.07598e-06	-3.37487	0.000738497
NM_177882	ENSMUSG00000051499	Zfp786	A730012O14Rik|Znf786	zinc finger protein 786	protein-coding	18.36	110.66	4	33	4.1159e-06	0.446083	2.68855	2.59144	7.16948e-06	2.38641e-06	-3.86765	0.00010989
NM_021411	ENSMUSG00000020732	Rab37	B230331O03Rik|B230354I04Rik	RAB37, member RAS oncogene family	protein-coding	18.36	110.66	4	33	2.95254e-06	0.62185	3.7479	2.59144	7.16948e-06	2.38641e-06	-3.86765	0.00010989
NM_008122	ENSMUSG00000034520	Gjc1	C130009G16Rik|Cnx45|Cx45|Gja-7|Gja7	gap junction protein, gamma 1	protein-coding	18.36	110.66	4	33	7.20722e-06	0.254749	1.53538	2.59144	7.16948e-06	2.38641e-06	-3.86765	0.00010989
NM_001039041	ENSMUSG00000057223	Gm6578	EG625347	mitochondrial ribosomal protein L32 pseudogene	pseudo	18.36	110.66	4	33	3.68381e-06	0.498407	3.00391	2.59144	7.16948e-06	2.38641e-06	-3.86765	0.00010989
NM_007382	ENSMUSG00000062908	Acadm	AU018656|MCAD	acyl-Coenzyme A dehydrogenase, medium chain	protein-coding	27.54	164.31	6	49	8.16259e-06	0.337399	2.01297	2.5768	1.06573e-05	2.90954e-06	-4.70075	2.59212e-06
NM_008525	ENSMUSG00000028393	Alad	ALADH|Lv	aminolevulinate, delta-, dehydratase	protein-coding	32.13	191.14	7	57	5.15586e-06	0.623186	3.70718	2.57259	1.24013e-05	3.13858e-06	-5.06619	4.05855e-07
NM_009284	ENSMUSG00000002147	Stat6	-	signal transducer and activator of transcription 6	protein-coding	32.13	191.14	7	57	6.59203e-06	0.487416	2.89951	2.57259	1.24013e-05	3.13858e-06	-5.06619	4.05855e-07
NM_001013386	ENSMUSG00000020684	Rasl10b	B230331P10Rik|Gm729|VTS58635	RAS-like, family 10, member B	protein-coding	22.95	134.13	5	40	4.01593e-06	0.571485	3.33997	2.54705	8.71964e-06	2.63178e-06	-4.22454	2.39427e-05
NM_153594	ENSMUSG00000027589	Pcmtd2	5330414D10Rik|AI314201	protein-L-isoaspartate (D-aspartate) O-methyltransferase domain containing 2	protein-coding	22.95	134.13	5	40	7.17976e-06	0.319655	1.86818	2.54705	8.71964e-06	2.63178e-06	-4.22454	2.39427e-05
NM_153594	ENSMUSG00000027589	Pcmtd2	5330414D10Rik|AI314201	protein-L-isoaspartate (D-aspartate) O-methyltransferase domain containing 2	protein-coding	22.95	134.13	5	40	7.17976e-06	0.319655	1.86818	2.54705	8.71964e-06	2.63178e-06	-4.22454	2.39427e-05
NM_001113379	ENSMUSG00000090958	Lrrc32	AI426318|D11S833Eh|D7H11S833E|EG434215|Garp	leucine rich repeat containing 32	protein-coding	27.54	160.96	6	48	2.78629e-06	0.98843	5.77676	2.54705	1.04636e-05	2.88297e-06	-4.62776	3.69645e-06
NM_172791	ENSMUSG00000034579	Pla2g3	-	phospholipase A2, group III	protein-coding	18.36	107.3	4	32	2.17513e-06	0.844104	4.93327	2.54705	6.97571e-06	2.35394e-06	-3.77854	0.000157749
NR_045061		4921525O09Rik	-	RIKEN cDNA 4921525O09 gene	ncRNA	32.13	184.43	7	55	1.00407e-05	0.320002	1.83682	2.52106	1.20137e-05	3.08915e-06	-4.93015	8.2165e-07
NM_001081047	ENSMUSG00000028841	Cnksr1	BC037758	connector enhancer of kinase suppressor of Ras 1	protein-coding	22.95	130.78	5	39	3.79293e-06	0.605085	3.44794	2.51052	8.52587e-06	2.60237e-06	-4.14342	3.42159e-05
NM_001079932	ENSMUSG00000042828	Trim72	BC067209|MG53	tripartite motif-containing 72	protein-coding	22.95	130.78	5	39	2.56914e-06	0.893311	5.09033	2.51052	8.52587e-06	2.60237e-06	-4.14342	3.42159e-05
NM_001033548	ENSMUSG00000055809	Dnaaf3	6030429G01Rik|b2b1739Clo	dynein, axonemal assembly factor 3	protein-coding	18.36	103.95	4	31	3.47362e-06	0.528566	2.99261	2.50125	6.78194e-06	2.32101e-06	-3.68767	0.00022632
NM_172428	ENSMUSG00000068114	Ccdc134	2310042L06Rik|AW208859	coiled-coil domain containing 134	protein-coding	32.13	181.08	7	54	5.22947e-06	0.614415	3.46263	2.49458	1.182e-05	3.06413e-06	-4.86096	1.16816e-06
NM_133980	ENSMUSG00000074028	Slc22a13	AI648912|OCTL1|OCTL3|ORCTL3	solute carrier family 22 (organic cation transporter), member 13	protein-coding	32.13	181.08	7	54	5.90581e-06	0.544051	3.06609	2.49458	1.182e-05	3.06413e-06	-4.86096	1.16816e-06
NM_178799	ENSMUSG00000042647	Acad12	9330129D05Rik	acyl-Coenzyme A dehydrogenase family, member 12	protein-coding	27.54	154.25	6	46	7.56462e-06	0.36407	2.03911	2.48565	1.0076e-05	2.82908e-06	-4.47886	7.50445e-06
NM_007792	ENSMUSG00000020186	Csrp2	AW551867|Crp2|SmLim	cysteine and glycine-rich protein 2	protein-coding	27.54	154.25	6	46	7.08162e-06	0.388902	2.17819	2.48565	1.0076e-05	2.82908e-06	-4.47886	7.50445e-06
NR_037977		Gm53	-	predicted gene 53	ncRNA	27.54	154.25	6	46	4.6963e-06	0.58643	3.28452	2.48565	1.0076e-05	2.82908e-06	-4.47886	7.50445e-06
NM_182997	ENSMUSG00000038205	Prkab2	5730553K21Rik|AW049591|BB124140	protein kinase, AMP-activated, beta 2 non-catalytic subunit	protein-coding	22.95	127.42	5	38	5.44002e-06	0.421882	2.34235	2.47305	8.3321e-06	2.57263e-06	-4.06098	4.88668e-05
NM_008998	ENSMUSG00000026304	Rab17	AW413472	RAB17, member RAS oncogene family	protein-coding	22.95	127.42	5	38	3.49156e-06	0.657312	3.6495	2.47305	8.3321e-06	2.57263e-06	-4.06098	4.88668e-05
NM_133984	ENSMUSG00000032579	Hemk1	2310008M14Rik|AW049265	HemK methyltransferase family member 1	protein-coding	22.95	127.42	5	38	4.12652e-06	0.556169	3.08794	2.47305	8.3321e-06	2.57263e-06	-4.06098	4.88668e-05
NR_033547	ENSMUSG00000074385	Gm10684	ENSMUSG00000074385	predicted gene 10684	ncRNA	41.31	228.02	9	68	1.0411e-05	0.396801	2.19022	2.46459	1.49203e-05	3.44261e-06	-5.42357	5.8421e-08
NM_001201460		H2-Q9	H-2Q9|Ped|Qa-2|Qa-9|Qa9	histocompatibility 2, Q region locus 9	protein-coding	18.36	100.6	4	30	1.68591e-06	1.08905	5.96701	2.45394	6.58817e-06	2.28762e-06	-3.59492	0.000324492
NM_010394	ENSMUSG00000060550	H2-Q7	H-2Q7|Ped|Q9|Qa-2|Qa-7|Qa7	histocompatibility 2, Q region locus 7	protein-coding	18.36	100.6	4	30	1.6914e-06	1.08551	5.94763	2.45394	6.58817e-06	2.28762e-06	-3.59492	0.000324492
NM_010394	ENSMUSG00000060550	H2-Q7	H-2Q7|Ped|Q9|Qa-2|Qa-7|Qa7	histocompatibility 2, Q region locus 7	protein-coding	18.36	100.6	4	30	1.6914e-06	1.08551	5.94763	2.45394	6.58817e-06	2.28762e-06	-3.59492	0.000324492
NM_010394	ENSMUSG00000060550	H2-Q7	H-2Q7|Ped|Q9|Qa-2|Qa-7|Qa7	histocompatibility 2, Q region locus 7	protein-coding	18.36	100.6	4	30	1.6914e-06	1.08551	5.94763	2.45394	6.58817e-06	2.28762e-06	-3.59492	0.000324492
NM_008113	ENSMUSG00000073433	Arhgdig	Gdi5|RIP2|Rho-GDI-3|Rho-GDI2	Rho GDP dissociation inhibitor (GDI) gamma	protein-coding	18.36	100.6	4	30	7.93886e-07	2.31272	12.6716	2.45394	6.58817e-06	2.28762e-06	-3.59492	0.000324492
NM_029748		Tmem234	1500002D11Rik|2510006D16Rik|4933407D05Rik	transmembrane protein 234	protein-coding	18.36	100.6	4	30	2.62663e-06	0.699007	3.82993	2.45394	6.58817e-06	2.28762e-06	-3.59492	0.000324492
NM_027353	ENSMUSG00000042502	Cd2bp2	1500011B02Rik|2410024K20Rik|AW048183	CD2 antigen (cytoplasmic tail) binding protein 2	protein-coding	18.36	100.6	4	30	1.6178e-06	1.1349	6.21823	2.45394	6.58817e-06	2.28762e-06	-3.59492	0.000324492
NM_027353	ENSMUSG00000042502	Cd2bp2	1500011B02Rik|2410024K20Rik|AW048183	CD2 antigen (cytoplasmic tail) binding protein 2	protein-coding	18.36	100.6	4	30	1.6178e-06	1.1349	6.21823	2.45394	6.58817e-06	2.28762e-06	-3.59492	0.000324492
NM_027353	ENSMUSG00000042502	Cd2bp2	1500011B02Rik|2410024K20Rik|AW048183	CD2 antigen (cytoplasmic tail) binding protein 2	protein-coding	18.36	100.6	4	30	1.6178e-06	1.1349	6.21823	2.45394	6.58817e-06	2.28762e-06	-3.59492	0.000324492
NM_027353	ENSMUSG00000042502	Cd2bp2	1500011B02Rik|2410024K20Rik|AW048183	CD2 antigen (cytoplasmic tail) binding protein 2	protein-coding	18.36	100.6	4	30	1.6178e-06	1.1349	6.21823	2.45394	6.58817e-06	2.28762e-06	-3.59492	0.000324492
NM_007545	ENSMUSG00000046607	Hrk	AI838259|Bid3|DP5|harakiri	harakiri, BCL2 interacting protein (contains only BH3 domain)	protein-coding	27.54	150.9	6	45	7.21931e-06	0.381484	2.09019	2.45394	9.88226e-06	2.80174e-06	-4.40287	1.0683e-05
NM_011897	ENSMUSG00000022114	Spry2	sprouty2	sprouty homolog 2 (Drosophila)	protein-coding	18.36	100.6	4	30	1.78441e-06	1.02893	5.63762	2.45394	6.58817e-06	2.28762e-06	-3.59492	0.000324492
NR_110445		Haglr	6720416L17Rik|Hoxd-as1|Mdgt	Hoxd antisense growth associated long non-coding RNA	ncRNA	27.54	150.9	6	45	5.30051e-06	0.519583	2.84685	2.45394	9.88226e-06	2.80174e-06	-4.40287	1.0683e-05
NM_001079929	ENSMUSG00000059562	Ccdc154	Ccdc157|Gm317	coiled-coil domain containing 154	protein-coding	22.95	124.07	5	37	3.46153e-06	0.663014	3.58429	2.43458	8.13833e-06	2.54254e-06	-3.97716	6.97447e-05
NM_174992	ENSMUSG00000053559	Smagp	-	small cell adhesion glycoprotein	protein-coding	22.95	124.07	5	37	5.71283e-06	0.401735	2.1718	2.43458	8.13833e-06	2.54254e-06	-3.97716	6.97447e-05
NM_174992	ENSMUSG00000053559	Smagp	-	small cell adhesion glycoprotein	protein-coding	22.95	124.07	5	37	5.71283e-06	0.401735	2.1718	2.43458	8.13833e-06	2.54254e-06	-3.97716	6.97447e-05
NM_174992	ENSMUSG00000053559	Smagp	-	small cell adhesion glycoprotein	protein-coding	22.95	124.07	5	37	5.71283e-06	0.401735	2.1718	2.43458	8.13833e-06	2.54254e-06	-3.97716	6.97447e-05
NM_174992	ENSMUSG00000053559	Smagp	-	small cell adhesion glycoprotein	protein-coding	22.95	124.07	5	37	5.71283e-06	0.401735	2.1718	2.43458	8.13833e-06	2.54254e-06	-3.97716	6.97447e-05
NM_172539	ENSMUSG00000050468	Astl	7420700F21|C87576|Sas1b	astacin-like metalloendopeptidase (M12 family)	protein-coding	32.13	171.02	7	51	6.96408e-06	0.461377	2.45571	2.41212	1.12386e-05	2.98784e-06	-4.6484	3.34522e-06
NM_133226	ENSMUSG00000032105	Pdzd3	NaPi-Cap2|Pdzk2	PDZ domain containing 3	protein-coding	18.36	97.25	4	29	1.52076e-06	1.20731	6.39451	2.40503	6.3944e-06	2.25373e-06	-3.50019	0.000464922
NM_172905	ENSMUSG00000044265	E030002O03Rik	D930003D22	RIKEN cDNA E030002O03 gene	protein-coding	18.36	97.25	4	29	4.32243e-06	0.424769	2.24978	2.40503	6.3944e-06	2.25373e-06	-3.50019	0.000464922
NM_007999	ENSMUSG00000024742	Fen1	AW538437|FEN-1	flap structure specific endonuclease 1	protein-coding	18.36	97.25	4	29	1.76207e-06	1.04197	5.51878	2.40503	6.3944e-06	2.25373e-06	-3.50019	0.000464922
NM_007999	ENSMUSG00000024742	Fen1	AW538437|FEN-1	flap structure specific endonuclease 1	protein-coding	18.36	97.25	4	29	1.76207e-06	1.04197	5.51878	2.40503	6.3944e-06	2.25373e-06	-3.50019	0.000464922
NM_007999	ENSMUSG00000024742	Fen1	AW538437|FEN-1	flap structure specific endonuclease 1	protein-coding	18.36	97.25	4	29	1.76207e-06	1.04197	5.51878	2.40503	6.3944e-06	2.25373e-06	-3.50019	0.000464922
NM_016958	ENSMUSG00000045545	Krt14	AI626930|K14|Krt-1.14|Krt1-14	keratin 14	protein-coding	18.36	97.25	4	29	1.59253e-06	1.1529	6.10632	2.40503	6.3944e-06	2.25373e-06	-3.50019	0.000464922
NM_026400	ENSMUSG00000004460	Dnajb11	1810031F23Rik|ABBP-2|AL024055|Dj9|ERdj3|ERj3p	DnaJ (Hsp40) homolog, subfamily B, member 11	protein-coding	22.95	120.72	5	36	5.35397e-06	0.428662	2.25474	2.39505	7.94456e-06	2.51209e-06	-3.89188	9.94709e-05
NM_026400	ENSMUSG00000004460	Dnajb11	1810031F23Rik|ABBP-2|AL024055|Dj9|ERdj3|ERj3p	DnaJ (Hsp40) homolog, subfamily B, member 11	protein-coding	22.95	120.72	5	36	5.35397e-06	0.428662	2.25474	2.39505	7.94456e-06	2.51209e-06	-3.89188	9.94709e-05
NM_026353	ENSMUSG00000081534	Slc48a1	4930570C03Rik	solute carrier family 48 (heme transporter), member 1	protein-coding	27.54	144.19	6	43	3.04958e-06	0.903094	4.72823	2.38835	9.49472e-06	2.74626e-06	-4.24761	2.16059e-05
NM_023281	ENSMUSG00000021577	Sdha	1500032O14Rik|2310034D06Rik|4921513A11|C81073|FP|SDH2|SDHF	succinate dehydrogenase complex, subunit A, flavoprotein (Fp)	protein-coding	27.54	144.19	6	43	1.0248e-05	0.26874	1.40701	2.38835	9.49472e-06	2.74626e-06	-4.24761	2.16059e-05
NM_001033875	ENSMUSG00000062478	Ctrc	1810044E12Rik	chymotrypsin C (caldecrin)	protein-coding	22.95	117.36	5	35	2.97341e-06	0.771856	3.94714	2.35441	7.75079e-06	2.48127e-06	-3.80508	0.000141757
NM_007778	ENSMUSG00000014599	Csf1	C87615|Csfm|MCSF|op	colony stimulating factor 1 (macrophage)	protein-coding	27.54	140.84	6	42	7.11201e-06	0.38724	1.98028	2.35441	9.30095e-06	2.71809e-06	-4.16826	3.0693e-05
NM_007778	ENSMUSG00000014599	Csf1	C87615|Csfm|MCSF|op	colony stimulating factor 1 (macrophage)	protein-coding	27.54	140.84	6	42	7.11201e-06	0.38724	1.98028	2.35441	9.30095e-06	2.71809e-06	-4.16826	3.0693e-05
NM_172908	ENSMUSG00000048236	Ovch2	9230106D23Rik|Ovtn	ovochymase 2	protein-coding	18.36	93.89	4	28	7.19038e-06	0.255346	1.3058	2.35441	6.20063e-06	2.21932e-06	-3.40337	0.000665608
NM_011583	ENSMUSG00000020317	Theg	-	testicular haploid expressed gene	protein-coding	41.31	211.26	9	63	3.90352e-06	1.0583	5.41196	2.35441	1.39514e-05	3.32896e-06	-5.10507	3.30672e-07
NM_011583	ENSMUSG00000020317	Theg	-	testicular haploid expressed gene	protein-coding	41.31	211.26	9	63	3.90352e-06	1.0583	5.41196	2.35441	1.39514e-05	3.32896e-06	-5.10507	3.30672e-07
NM_020011	ENSMUSG00000057342	Sphk2	C76851	sphingosine kinase 2	protein-coding	22.95	117.36	5	35	2.10372e-06	1.09094	5.5789	2.35441	7.75079e-06	2.48127e-06	-3.80508	0.000141757
NM_009338	ENSMUSG00000023832	Acat2	AW742799|Tcp-1x|Tcp1-rs1	acetyl-Coenzyme A acetyltransferase 2	protein-coding	18.36	93.89	4	28	6.47559e-06	0.283532	1.44993	2.35441	6.20063e-06	2.21932e-06	-3.40337	0.000665608
NM_175352	ENSMUSG00000046562	Unc119b	AA407659|AI414892	unc-119 homolog B (C. elegans)	protein-coding	32.13	164.31	7	49	4.54434e-06	0.707048	3.61572	2.35441	1.08511e-05	2.93587e-06	-4.50224	6.72404e-06
NM_011893	ENSMUSG00000054520	Sh3bp2	3BP2	SH3-domain binding protein 2	protein-coding	64.26	325.27	14	97	1.38622e-05	0.46357	2.34643	2.33961	2.15084e-05	4.13335e-06	-6.31465	2.70766e-10
NM_026001	ENSMUSG00000021932	Rnaseh2b	1110019N06Rik|2610207P08Rik|Dleu8	ribonuclease H2, subunit B	protein-coding	41.31	207.9	9	62	1.49725e-05	0.275911	1.38857	2.33132	1.37577e-05	3.30576e-06	-5.03946	4.66852e-07
NM_144525		Tmem214	1110039B18Rik|4921530J21Rik|AI841294|AU018742|C76280	transmembrane protein 214	protein-coding	32.13	160.96	7	48	2.86392e-06	1.12191	5.62018	2.32466	1.06573e-05	2.90954e-06	-4.42774	9.52277e-06
NM_008563	ENSMUSG00000041859	Mcm3	AL033361|C80350|Mcmd|P1|p1.m	minichromosome maintenance deficient 3 (S. cerevisiae)	protein-coding	32.13	160.96	7	48	6.29836e-06	0.510143	2.55555	2.32466	1.06573e-05	2.90954e-06	-4.42774	9.52277e-06
NM_007433	ENSMUSG00000026246	Alppl2	Akp5|C77216|D1Ertd816e|EAP	alkaline phosphatase, placental-like 2	protein-coding	22.95	114.01	5	34	1.1857e-06	1.9356	9.61553	2.31258	7.55702e-06	2.45006e-06	-3.71669	0.000201849
NM_134059	ENSMUSG00000021494	Ddx41	2900024F02Rik|AA958953|ABS|AI324246	DEAD (Asp-Glu-Ala-Asp) box polypeptide 41	protein-coding	22.95	114.01	5	34	2.28828e-06	1.00296	4.98241	2.31258	7.55702e-06	2.45006e-06	-3.71669	0.000201849
NM_133778	ENSMUSG00000050821	Fam131a	2900046G09Rik	family with sequence similarity 131, member A	protein-coding	22.95	114.01	5	34	2.92214e-06	0.785398	3.90164	2.31258	7.55702e-06	2.45006e-06	-3.71669	0.000201849
NM_026823	ENSMUSG00000026426	Arl8a	1110033P22Rik|Arl10b|gie2	ADP-ribosylation factor-like 8A	protein-coding	22.95	114.01	5	34	3.45494e-06	0.664279	3.29995	2.31258	7.55702e-06	2.45006e-06	-3.71669	0.000201849
NM_174992	ENSMUSG00000053559	Smagp	-	small cell adhesion glycoprotein	protein-coding	22.95	114.01	5	34	5.20713e-06	0.440751	2.18953	2.31258	7.55702e-06	2.45006e-06	-3.71669	0.000201849
NM_174992	ENSMUSG00000053559	Smagp	-	small cell adhesion glycoprotein	protein-coding	22.95	114.01	5	34	5.20713e-06	0.440751	2.18953	2.31258	7.55702e-06	2.45006e-06	-3.71669	0.000201849
NR_040343	ENSMUSG00000084821	Gm15880	OTTMUSG00000027171	predicted gene 15880	ncRNA	22.95	114.01	5	34	3.06422e-06	0.748981	3.72073	2.31258	7.55702e-06	2.45006e-06	-3.71669	0.000201849
NM_028918	ENSMUSG00000006784	Ttc25	4933404O19Rik	tetratricopeptide repeat domain 25	protein-coding	64.26	318.56	14	95	9.86315e-06	0.651529	3.22981	2.30955	2.11209e-05	4.09594e-06	-6.20859	5.34634e-10
NR_033261	ENSMUSG00000043795	Prr33	ENSMUSG00000043795|Gm14492|OTTMUSG00000016823	proline rich 33	ncRNA	36.72	181.08	8	54	5.74615e-06	0.639049	3.15128	2.30194	1.20137e-05	3.08915e-06	-4.67302	2.96809e-06
NM_011809	ENSMUSG00000022895	Ets2	AU022856|Ets-2	E26 avian leukemia oncogene 2, 3' domain	protein-coding	32.13	157.6	7	47	6.82676e-06	0.470657	2.30862	2.29428	1.04636e-05	2.88297e-06	-4.35223	1.34759e-05
NR_045873		Gm11201	ENSMUSG00000072637|OTTMUSG00000000169	predicted gene 11201	ncRNA	32.13	157.6	7	47	4.17779e-06	0.769082	3.77243	2.29428	1.04636e-05	2.88297e-06	-4.35223	1.34759e-05
NM_172612	ENSMUSG00000054855	Rnd1	A830014L09Rik|Arhs	Rho family GTPase 1	protein-coding	27.54	134.13	6	40	3.02358e-06	0.910859	4.43617	2.28402	8.91341e-06	2.66086e-06	-4.00587	6.17902e-05
NM_172659	ENSMUSG00000036067	Slc2a6	A330096C23|F630103L12Rik|Glut6|Glut9	solute carrier family 2 (facilitated glucose transporter), member 6	protein-coding	27.54	134.13	6	40	2.42926e-06	1.1337	5.52148	2.28402	8.91341e-06	2.66086e-06	-4.00587	6.17902e-05
NM_009322	ENSMUSG00000035033	Tbr1	-	T-box brain gene 1	protein-coding	27.54	134.13	6	40	3.5377e-06	0.778487	3.79148	2.28402	8.91341e-06	2.66086e-06	-4.00587	6.17902e-05
NM_172659	ENSMUSG00000036067	Slc2a6	A330096C23|F630103L12Rik|Glut6|Glut9	solute carrier family 2 (facilitated glucose transporter), member 6	protein-coding	27.54	134.13	6	40	2.42853e-06	1.13404	5.52314	2.28402	8.91341e-06	2.66086e-06	-4.00587	6.17902e-05
NM_026395	ENSMUSG00000029048	Rer1	1110060F11Rik|5830454N22Rik|AU043380	RER1 retention in endoplasmic reticulum 1 homolog (S. cerevisiae)	protein-coding	27.54	134.13	6	40	4.46231e-06	0.617181	3.00587	2.28402	8.91341e-06	2.66086e-06	-4.00587	6.17902e-05
NM_001033142	ENSMUSG00000014470	Rnf166	1110031E24Rik|AW555115|Zfp313l	ring finger protein 166	protein-coding	27.54	134.13	6	40	3.63181e-06	0.758315	3.69323	2.28402	8.91341e-06	2.66086e-06	-4.00587	6.17902e-05
NM_023695	ENSMUSG00000029343	Crybb1	3110006K12Rik|BB1CRY	crystallin, beta B1	protein-coding	27.54	134.13	6	40	5.03942e-06	0.546502	2.66164	2.28402	8.91341e-06	2.66086e-06	-4.00587	6.17902e-05
NM_145122	ENSMUSG00000027222	Pex16	-	peroxisomal biogenesis factor 16	protein-coding	22.95	110.66	5	33	2.19051e-06	1.04772	5.05171	2.26952	7.36325e-06	2.41844e-06	-3.62662	0.000287152
NM_008231	ENSMUSG00000004897	Hdgf	AI118077|D3Ertd299e	hepatoma-derived growth factor	protein-coding	22.95	110.66	5	33	3.59299e-06	0.638756	3.07983	2.26952	7.36325e-06	2.41844e-06	-3.62662	0.000287152
NM_015772	ENSMUSG00000049532	Sall2	AI225809|AW559097|Msal-2|Sal-2|mKIAA0360|p150(Sal2)	sal-like 2 (Drosophila)	protein-coding	22.95	110.66	5	33	1.88475e-06	1.21769	5.87125	2.26952	7.36325e-06	2.41844e-06	-3.62662	0.000287152
NM_016765	ENSMUSG00000007039	Ddah2	1110003M04Rik|AU019324|AW413173|DDAH-2|DDAHII|Ddah|G6a|NG30	dimethylarginine dimethylaminohydrolase 2	protein-coding	22.95	110.66	5	33	1.12235e-06	2.04485	9.85949	2.26952	7.36325e-06	2.41844e-06	-3.62662	0.000287152
NM_016765	ENSMUSG00000007039	Ddah2	1110003M04Rik|AU019324|AW413173|DDAH-2|DDAHII|Ddah|G6a|NG30	dimethylarginine dimethylaminohydrolase 2	protein-coding	22.95	110.66	5	33	1.12235e-06	2.04485	9.85949	2.26952	7.36325e-06	2.41844e-06	-3.62662	0.000287152
NM_133903	ENSMUSG00000037379	Spon2	2310045I24Rik|AI504350|M-spondin|Mindin|Mspondin	spondin 2, extracellular matrix protein	protein-coding	22.95	110.66	5	33	1.72875e-06	1.32757	6.40105	2.26952	7.36325e-06	2.41844e-06	-3.62662	0.000287152
NM_012057	ENSMUSG00000029771	Irf5	AW491843|mirf5	interferon regulatory factor 5	protein-coding	22.95	110.66	5	33	2.94375e-06	0.779633	3.75909	2.26952	7.36325e-06	2.41844e-06	-3.62662	0.000287152
NM_001007462	ENSMUSG00000069867	Pabpn1l	Gm1108|Pabpnl1|ePABP2	poly(A)binding protein nuclear 1-like	protein-coding	22.95	110.66	5	33	1.19559e-06	1.91959	9.25554	2.26952	7.36325e-06	2.41844e-06	-3.62662	0.000287152
NM_080458	ENSMUSG00000025418	Bsnd	-	Bartter syndrome, infantile, with sensorineural deafness (Barttin)	protein-coding	22.95	110.66	5	33	3.21729e-06	0.713348	3.43949	2.26952	7.36325e-06	2.41844e-06	-3.62662	0.000287152
NM_145122	ENSMUSG00000027222	Pex16	-	peroxisomal biogenesis factor 16	protein-coding	22.95	110.66	5	33	2.39667e-06	0.957597	4.61716	2.26952	7.36325e-06	2.41844e-06	-3.62662	0.000287152
NM_017475	ENSMUSG00000028646	Rragc	AU041672|Gtr2|RAGC|TIB929|YGR163W	Ras-related GTP binding C	protein-coding	32.13	154.25	7	46	7.16438e-06	0.448477	2.15302	2.26326	1.02698e-05	2.85615e-06	-4.27569	1.90545e-05
NM_172539	ENSMUSG00000050468	Astl	7420700F21|C87576|Sas1b	astacin-like metalloendopeptidase (M12 family)	protein-coding	27.54	130.78	6	39	5.86662e-06	0.469444	2.22918	2.24749	8.71964e-06	2.63178e-06	-3.92272	8.75558e-05
NR_033549	ENSMUSG00000055045	Gm11190	OTTMUSG00000000071	predicted gene 11190	ncRNA	27.54	130.78	6	39	6.28444e-06	0.438234	2.08098	2.24749	8.71964e-06	2.63178e-06	-3.92272	8.75558e-05
NM_008081		B4galnt2	AI593864|Dlb-1|Dlb1|Galg2|Galgt2|Ggm3|Igf2bp1	beta-1,4-N-acetyl-galactosaminyl transferase 2	protein-coding	78.03	368.86	17	110	1.879e-05	0.415283	1.96307	2.24095	2.46088e-05	4.42122e-06	-6.57803	4.76714e-11
NM_011989	ENSMUSG00000059316	Slc27a4	BB144259|FATP4	solute carrier family 27 (fatty acid transporter), member 4	protein-coding	32.13	150.9	7	45	5.43526e-06	0.591151	2.77627	2.23155	1.0076e-05	2.82908e-06	-4.19808	2.69189e-05
NM_028118	ENSMUSG00000026988	Wdsub1	1700048E19Rik|2610014F08Rik	WD repeat, SAM and U-box domain containing 1	protein-coding	55.08	258.2	12	77	1.10741e-05	0.497386	2.33158	2.22887	1.72455e-05	3.70115e-06	-5.48806	4.06367e-08
NM_144539		Slamf7	19A|19A24|4930560D03Rik|CRACC|CS1	SLAM family member 7	protein-coding	22.95	107.3	5	32	7.5562e-06	0.30373	1.42009	2.22512	7.16948e-06	2.38641e-06	-3.53479	0.000408102
NM_010346	ENSMUSG00000019312	Grb7	mKIAA4028	growth factor receptor bound protein 7	protein-coding	41.31	191.14	9	57	3.12721e-06	1.32101	6.11206	2.21002	1.27888e-05	3.18724e-06	-4.70081	2.59129e-06
NM_016702	ENSMUSG00000026272	Agxt	AGT|Agt1|Agxt1|SPT	alanine-glyoxylate aminotransferase	protein-coding	27.54	127.42	6	38	3.72848e-06	0.738653	3.4176	2.21002	8.52587e-06	2.60237e-06	-3.83819	0.000123945
NM_016702	ENSMUSG00000026272	Agxt	AGT|Agt1|Agxt1|SPT	alanine-glyoxylate aminotransferase	protein-coding	27.54	127.42	6	38	3.72848e-06	0.738653	3.4176	2.21002	8.52587e-06	2.60237e-06	-3.83819	0.000123945
NM_028065	ENSMUSG00000023973	Cnpy3	1600025D17Rik|2410050O22Rik|AI413153|CAG4A|ERDA5|PRAT4A|Tnrc5	canopy 3 homolog (zebrafish)	protein-coding	27.54	127.42	6	38	6.04203e-06	0.455816	2.10897	2.21002	8.52587e-06	2.60237e-06	-3.83819	0.000123945
NM_025392	ENSMUSG00000030983	Bccip	1110013J05Rik|TOK-1	BRCA2 and CDKN1A interacting protein	protein-coding	27.54	127.42	6	38	4.32572e-06	0.636669	2.94574	2.21002	8.52587e-06	2.60237e-06	-3.83819	0.000123945
NM_025856	ENSMUSG00000073758	Sh3d21	1700029G01Rik|AU019788	SH3 domain containing 21	protein-coding	27.54	127.42	6	38	4.41764e-06	0.623422	2.88445	2.21002	8.52587e-06	2.60237e-06	-3.83819	0.000123945
NM_138744	ENSMUSG00000036825	Ssx2ip	AU014939|AU042321|Adip	synovial sarcoma, X breakpoint 2 interacting protein	protein-coding	78.03	358.8	17	107	1.2998e-05	0.600333	2.76042	2.20105	2.40275e-05	4.36869e-06	-6.42686	1.30269e-10
NM_138744	ENSMUSG00000036825	Ssx2ip	AU014939|AU042321|Adip	synovial sarcoma, X breakpoint 2 interacting protein	protein-coding	78.03	358.8	17	107	1.2998e-05	0.600333	2.76042	2.20105	2.40275e-05	4.36869e-06	-6.42686	1.30269e-10
NM_138744	ENSMUSG00000036825	Ssx2ip	AU014939|AU042321|Adip	synovial sarcoma, X breakpoint 2 interacting protein	protein-coding	78.03	358.8	17	107	1.2998e-05	0.600333	2.76042	2.20105	2.40275e-05	4.36869e-06	-6.42686	1.30269e-10
NM_138744	ENSMUSG00000036825	Ssx2ip	AU014939|AU042321|Adip	synovial sarcoma, X breakpoint 2 interacting protein	protein-coding	78.03	358.8	17	107	1.2998e-05	0.600333	2.76042	2.20105	2.40275e-05	4.36869e-06	-6.42686	1.30269e-10
NM_026502	ENSMUSG00000022972	1110004E09Rik	-	RIKEN cDNA 1110004E09 gene	protein-coding	32.13	147.54	7	44	3.30993e-06	0.970734	4.45762	2.19913	9.88226e-06	2.80174e-06	-4.11935	3.79941e-05
NM_001033315	ENSMUSG00000040424	Hipk4	Gm162	homeodomain interacting protein kinase 4	protein-coding	32.13	147.54	7	44	2.89798e-06	1.10873	5.09129	2.19913	9.88226e-06	2.80174e-06	-4.11935	3.79941e-05
NM_007742		Col1a1	Col1a-1|Cola-1|Cola1|Mov-13|Mov13	collagen, type I, alpha 1	protein-coding	64.26	295.09	14	88	5.7077e-06	1.12587	5.17001	2.19913	1.97645e-05	3.96224e-06	-5.82567	5.68836e-09
NM_175525	ENSMUSG00000034387	Ssu2	D630042P16Rik|Fls485|Ssuh2	ssu-2 homolog (C. elegans)	protein-coding	32.13	147.54	7	44	1.05095e-05	0.30573	1.40392	2.19913	9.88226e-06	2.80174e-06	-4.11935	3.79941e-05
NM_138315	ENSMUSG00000019823	Mical1	MICAL|MICAL-1|Nical	microtubule associated monooxygenase, calponin and LIM domain containing 1	protein-coding	55.08	251.5	12	75	3.92439e-06	1.40356	6.40854	2.19091	1.6858e-05	3.65933e-06	-5.36751	7.98307e-08
NM_138315	ENSMUSG00000019823	Mical1	MICAL|MICAL-1|Nical	microtubule associated monooxygenase, calponin and LIM domain containing 1	protein-coding	55.08	251.5	12	75	3.92439e-06	1.40356	6.40854	2.19091	1.6858e-05	3.65933e-06	-5.36751	7.98307e-08
NM_008868	ENSMUSG00000028750	Pla2g2c	-	phospholipase A2, group IIC	protein-coding	36.72	167.66	8	50	7.0494e-06	0.520906	2.37842	2.19091	1.12386e-05	2.98784e-06	-4.38254	1.17303e-05
NM_178922	ENSMUSG00000050240	Hic2	AA409108|HRG22|mKIAA1020	hypermethylated in cancer 2	protein-coding	59.67	271.62	13	81	1.09284e-05	0.54602	2.48542	2.18646	1.82144e-05	3.80369e-06	-5.57207	2.51729e-08
NM_007779	ENSMUSG00000024621	Csf1r	AI323359|CD115|CSF-1R|Csfmr|Fim-2|Fms|M-CSF-R|M-CSFR	colony stimulating factor 1 receptor	protein-coding	41.31	187.78	9	56	9.36258e-06	0.441233	2.00568	2.18448	1.2595e-05	3.163e-06	-4.63082	3.64225e-06
NM_153777	ENSMUSG00000038637	Lrrc56	5730427C23Rik|BB110509|mFLJ00101	leucine rich repeat containing 56	protein-coding	41.31	187.78	9	56	5.46089e-06	0.756484	3.4387	2.18448	1.2595e-05	3.163e-06	-4.63082	3.64225e-06
NM_028118	ENSMUSG00000026988	Wdsub1	1700048E19Rik|2610014F08Rik	WD repeat, SAM and U-box domain containing 1	protein-coding	41.31	187.78	9	56	1.00382e-05	0.411536	1.87069	2.18448	1.2595e-05	3.163e-06	-4.63082	3.64225e-06
NM_008590	ENSMUSG00000051855	Mest	AA408879|AI256745|Peg1	mesoderm specific transcript	protein-coding	22.95	103.95	5	31	3.81343e-06	0.601831	2.72593	2.17932	6.97571e-06	2.35394e-06	-3.44109	0.000579371
NM_008590	ENSMUSG00000051855	Mest	AA408879|AI256745|Peg1	mesoderm specific transcript	protein-coding	22.95	103.95	5	31	3.81453e-06	0.601658	2.72515	2.17932	6.97571e-06	2.35394e-06	-3.44109	0.000579371
NM_026365	ENSMUSG00000051256	Jagn1	5830427H10Rik	jagunal homolog 1 (Drosophila)	protein-coding	22.95	103.95	5	31	2.07296e-06	1.10713	5.01464	2.17932	6.97571e-06	2.35394e-06	-3.44109	0.000579371
NM_026365	ENSMUSG00000051256	Jagn1	5830427H10Rik	jagunal homolog 1 (Drosophila)	protein-coding	22.95	103.95	5	31	2.07296e-06	1.10713	5.01464	2.17932	6.97571e-06	2.35394e-06	-3.44109	0.000579371
NR_108086		9930111H07Rik	-	RIKEN cDNA 9930111H07 gene	ncRNA	22.95	103.95	5	31	3.45091e-06	0.665054	3.01229	2.17932	6.97571e-06	2.35394e-06	-3.44109	0.000579371
NM_001014761	ENSMUSG00000070304	Scn2b	2810451E09Rik|AI840361|Gm183	sodium channel, voltage-gated, type II, beta	protein-coding	22.95	103.95	5	31	4.46561e-06	0.513938	2.32783	2.17932	6.97571e-06	2.35394e-06	-3.44109	0.000579371
NM_026365	ENSMUSG00000051256	Jagn1	5830427H10Rik	jagunal homolog 1 (Drosophila)	protein-coding	22.95	103.95	5	31	2.09201e-06	1.09705	4.96899	2.17932	6.97571e-06	2.35394e-06	-3.44109	0.000579371
NM_133655	ENSMUSG00000037706	Cd81	Tapa-1|Tapa1|Tspan28	CD81 antigen	protein-coding	27.54	124.07	6	37	5.55903e-06	0.49542	2.23189	2.17154	8.3321e-06	2.57263e-06	-3.75222	0.000175277
NM_153105	ENSMUSG00000066058	Cldn19	-	claudin 19	protein-coding	27.54	124.07	6	37	2.56255e-06	1.07473	4.84171	2.17154	8.3321e-06	2.57263e-06	-3.75222	0.000175277
NM_033270	ENSMUSG00000057469	E2f6	AI462434|E2F6b|EMA	E2F transcription factor 6	protein-coding	32.13	144.19	7	43	5.7813e-06	0.555768	2.49409	2.16596	9.68849e-06	2.77414e-06	-4.03946	5.35735e-05
NM_033270	ENSMUSG00000057469	E2f6	AI462434|E2F6b|EMA	E2F transcription factor 6	protein-coding	32.13	144.19	7	43	5.7813e-06	0.555768	2.49409	2.16596	9.68849e-06	2.77414e-06	-4.03946	5.35735e-05
NM_010271	ENSMUSG00000023019	Gpd1	AI747587|Gdc-1|Gdc1|mKIAA4010	glycerol-3-phosphate dehydrogenase 1 (soluble)	protein-coding	32.13	144.19	7	43	2.71525e-06	1.18334	5.31041	2.16596	9.68849e-06	2.77414e-06	-4.03946	5.35735e-05
NM_026791	ENSMUSG00000008167	Fbxw9	1110017H11Rik|Fbw9	F-box and WD-40 domain protein 9	protein-coding	32.13	144.19	7	43	2.56402e-06	1.25314	5.62364	2.16596	9.68849e-06	2.77414e-06	-4.03946	5.35735e-05
NM_053254	ENSMUSG00000034758	Tle6	1810057E06Rik|Grg6	transducin-like enhancer of split 6, homolog of Drosophila E(spl)	protein-coding	32.13	144.19	7	43	3.66037e-06	0.877797	3.93925	2.16596	9.68849e-06	2.77414e-06	-4.03946	5.35735e-05
NM_177545	ENSMUSG00000027860	Vangl1	Kitenin|Lpp2|Stb2|Stbm	vang-like 1 (van gogh, Drosophila)	protein-coding	64.26	288.38	14	86	1.76002e-05	0.365116	1.63851	2.16596	1.9377e-05	3.92321e-06	-5.71269	1.11203e-08
NM_025676	ENSMUSG00000027353	Mcm8	5730432L01Rik	minichromosome maintenance deficient 8 (S. cerevisiae)	protein-coding	36.72	164.31	8	49	1.02707e-05	0.357528	1.5998	2.16176	1.10449e-05	2.96197e-06	-4.30761	1.65031e-05
NM_025676	ENSMUSG00000027353	Mcm8	5730432L01Rik	minichromosome maintenance deficient 8 (S. cerevisiae)	protein-coding	36.72	164.31	8	49	1.02707e-05	0.357528	1.5998	2.16176	1.10449e-05	2.96197e-06	-4.30761	1.65031e-05
NM_029979	ENSMUSG00000022043	Trim35	0710005M05Rik|A430106H13Rik|AW046487|HLS5|Mair|NC8|mKIAA1098	tripartite motif-containing 35	protein-coding	41.31	184.43	9	55	5.27304e-06	0.783434	3.49761	2.15848	1.24013e-05	3.13858e-06	-4.56001	5.11501e-06
NM_001143671	ENSMUSG00000038457	Tmem255b	Fam70b|Gm687	transmembrane protein 255B	protein-coding	50.49	224.67	11	67	9.51821e-06	0.530467	2.36042	2.15371	1.5114e-05	3.46489e-06	-5.02696	4.9831e-07
NM_001143671	ENSMUSG00000038457	Tmem255b	Fam70b|Gm687	transmembrane protein 255B	protein-coding	50.49	224.67	11	67	9.51821e-06	0.530467	2.36042	2.15371	1.5114e-05	3.46489e-06	-5.02696	4.9831e-07
NM_011342		Sec22b	4930564D15Rik|AA517334|AI480645|C81333|ERS-24|Sec22l1	SEC22 vesicle trafficking protein homolog B (S. cerevisiae)	protein-coding	22.95	100.6	5	30	7.72354e-06	0.297149	1.30249	2.13201	6.78194e-06	2.32101e-06	-3.34543	0.000821553
NM_172660	ENSMUSG00000039660	D2Wsu81e	9930028P05|AL033358	DNA segment, Chr 2, Wayne State University 81, expressed	protein-coding	22.95	100.6	5	30	1.83568e-06	1.25024	5.48018	2.13201	6.78194e-06	2.32101e-06	-3.34543	0.000821553
NM_001045538		Tmem181b-ps	Tmem181b	transmembrane protein 181B, pseudogene	pseudo	22.95	100.6	5	30	4.39164e-06	0.522594	2.29068	2.13201	6.78194e-06	2.32101e-06	-3.34543	0.000821553
NR_110437		Mannr	Manr	Mecom adjacent non-protein coding RNA	ncRNA	22.95	100.6	5	30	1.21481e-05	0.188922	0.828097	2.13201	6.78194e-06	2.32101e-06	-3.34543	0.000821553
NM_001013804		Flg2	EG229574	filaggrin family member 2	protein-coding	36.72	160.96	8	48	8.82649e-06	0.416029	1.82357	2.13201	1.08511e-05	2.93587e-06	-4.23168	2.31953e-05
NM_015817	ENSMUSG00000052151	Ppap2c	Lpp2	phosphatidic acid phosphatase type 2C	protein-coding	32.13	140.84	7	42	2.69474e-06	1.19234	5.22639	2.13201	9.49472e-06	2.74626e-06	-3.95837	7.54627e-05
NM_010118	ENSMUSG00000037868	Egr2	Egr-2|Krox-20|Krox20|NGF1-B|Zfp-25|Zfp-6	early growth response 2	protein-coding	27.54	120.72	6	36	1.58191e-06	1.74096	7.63114	2.13201	8.13833e-06	2.54254e-06	-3.66474	0.000247593
NM_024267	ENSMUSG00000002319	Ipo4	8430408O15Rik|AA409693|Imp4a|RanBP4	importin 4	protein-coding	50.49	221.32	11	66	3.68014e-06	1.37198	6.0138	2.13201	1.49203e-05	3.44261e-06	-4.96209	6.97373e-07
NM_011728	ENSMUSG00000028329	Xpa	AI573865|Xpac	xeroderma pigmentosum, complementation group A	protein-coding	32.13	140.84	7	42	7.72281e-06	0.416048	1.82366	2.13201	9.49472e-06	2.74626e-06	-3.95837	7.54627e-05
NM_019974	ENSMUSG00000067616	Klk11	2310015I08Rik|Prss20|TLSP	kallikrein related-peptidase 11	protein-coding	27.54	120.72	6	36	1.70129e-06	1.6188	7.09568	2.13201	8.13833e-06	2.54254e-06	-3.66474	0.000247593
NM_013931	ENSMUSG00000024163	Mapk8ip3	BB120594|D17Wsu15e|JIP-3|JSAP1|JSAP1a|JSAP1b|JSAP1c|JSAP1d|Jip3|Syd2|mKIAA1066	mitogen-activated protein kinase 8 interacting protein 3	protein-coding	73.44	321.91	16	96	1.4454e-05	0.508105	2.22717	2.13201	2.17022e-05	4.15193e-06	-5.98453	2.17015e-09
NM_013931	ENSMUSG00000024163	Mapk8ip3	BB120594|D17Wsu15e|JIP-3|JSAP1|JSAP1a|JSAP1b|JSAP1c|JSAP1d|Jip3|Syd2|mKIAA1066	mitogen-activated protein kinase 8 interacting protein 3	protein-coding	73.44	321.91	16	96	1.4454e-05	0.508105	2.22717	2.13201	2.17022e-05	4.15193e-06	-5.98453	2.17015e-09
NM_013931	ENSMUSG00000024163	Mapk8ip3	BB120594|D17Wsu15e|JIP-3|JSAP1|JSAP1a|JSAP1b|JSAP1c|JSAP1d|Jip3|Syd2|mKIAA1066	mitogen-activated protein kinase 8 interacting protein 3	protein-coding	73.44	321.91	16	96	1.4454e-05	0.508105	2.22717	2.13201	2.17022e-05	4.15193e-06	-5.98453	2.17015e-09
NM_013931	ENSMUSG00000024163	Mapk8ip3	BB120594|D17Wsu15e|JIP-3|JSAP1|JSAP1a|JSAP1b|JSAP1c|JSAP1d|Jip3|Syd2|mKIAA1066	mitogen-activated protein kinase 8 interacting protein 3	protein-coding	73.44	321.91	16	96	1.4454e-05	0.508105	2.22717	2.13201	2.17022e-05	4.15193e-06	-5.98453	2.17015e-09
NM_013931	ENSMUSG00000024163	Mapk8ip3	BB120594|D17Wsu15e|JIP-3|JSAP1|JSAP1a|JSAP1b|JSAP1c|JSAP1d|Jip3|Syd2|mKIAA1066	mitogen-activated protein kinase 8 interacting protein 3	protein-coding	73.44	321.91	16	96	1.4454e-05	0.508105	2.22717	2.13201	2.17022e-05	4.15193e-06	-5.98453	2.17015e-09
NM_013931	ENSMUSG00000024163	Mapk8ip3	BB120594|D17Wsu15e|JIP-3|JSAP1|JSAP1a|JSAP1b|JSAP1c|JSAP1d|Jip3|Syd2|mKIAA1066	mitogen-activated protein kinase 8 interacting protein 3	protein-coding	73.44	321.91	16	96	1.4454e-05	0.508105	2.22717	2.13201	2.17022e-05	4.15193e-06	-5.98453	2.17015e-09
NM_013931	ENSMUSG00000024163	Mapk8ip3	BB120594|D17Wsu15e|JIP-3|JSAP1|JSAP1a|JSAP1b|JSAP1c|JSAP1d|Jip3|Syd2|mKIAA1066	mitogen-activated protein kinase 8 interacting protein 3	protein-coding	73.44	321.91	16	96	1.4454e-05	0.508105	2.22717	2.13201	2.17022e-05	4.15193e-06	-5.98453	2.17015e-09
NM_145412	ENSMUSG00000046691	Chtf8	5830457O10Rik|Ctf8|Derpc	CTF8, chromosome transmission fidelity factor 8	protein-coding	32.13	140.84	7	42	3.56333e-06	0.901702	3.95242	2.13201	9.49472e-06	2.74626e-06	-3.95837	7.54627e-05
NM_007663	ENSMUSG00000031881	Cdh16	-	cadherin 16	protein-coding	27.54	120.72	6	36	3.75668e-06	0.733109	3.21343	2.13201	8.13833e-06	2.54254e-06	-3.66474	0.000247593
NM_007663	ENSMUSG00000031881	Cdh16	-	cadherin 16	protein-coding	27.54	120.72	6	36	3.75668e-06	0.733109	3.21343	2.13201	8.13833e-06	2.54254e-06	-3.66474	0.000247593
NR_033514	ENSMUSG00000097729	2310015A10Rik	5330419I17Rik	RIKEN cDNA 2310015A10 gene	ncRNA	22.95	100.6	5	30	4.50369e-06	0.509592	2.23369	2.13201	6.78194e-06	2.32101e-06	-3.34543	0.000821553
NM_011350	ENSMUSG00000000627	Sema4f	-	sema domain, immunoglobulin domain (Ig), TM domain, and short cytoplasmic domain	protein-coding	45.9	197.84	10	59	8.5599e-06	0.536231	2.31128	2.10777	1.33701e-05	3.25887e-06	-4.66243	3.12496e-06
NM_174846	ENSMUSG00000020258	Glyctk	6230410P16Rik|C430006L12	glycerate kinase	protein-coding	36.72	157.6	8	47	1.93308e-06	1.89959	8.15299	2.10164	1.06573e-05	2.90954e-06	-4.15472	3.2568e-05
NM_174846	ENSMUSG00000020258	Glyctk	6230410P16Rik|C430006L12	glycerate kinase	protein-coding	36.72	157.6	8	47	1.93308e-06	1.89959	8.15299	2.10164	1.06573e-05	2.90954e-06	-4.15472	3.2568e-05
NM_009337	ENSMUSG00000041359	Tcl1	Tcl1a	T cell lymphoma breakpoint 1	protein-coding	27.54	117.36	6	35	2.19088e-06	1.25706	5.35698	2.09137	7.94456e-06	2.51209e-06	-3.57567	0.000349327
NM_009337	ENSMUSG00000041359	Tcl1	Tcl1a	T cell lymphoma breakpoint 1	protein-coding	27.54	117.36	6	35	2.19088e-06	1.25706	5.35698	2.09137	7.94456e-06	2.51209e-06	-3.57567	0.000349327
NM_009337	ENSMUSG00000041359	Tcl1	Tcl1a	T cell lymphoma breakpoint 1	protein-coding	27.54	117.36	6	35	2.19088e-06	1.25706	5.35698	2.09137	7.94456e-06	2.51209e-06	-3.57567	0.000349327
NM_009337	ENSMUSG00000041359	Tcl1	Tcl1a	T cell lymphoma breakpoint 1	protein-coding	27.54	117.36	6	35	2.19088e-06	1.25706	5.35698	2.09137	7.94456e-06	2.51209e-06	-3.57567	0.000349327
NM_009337	ENSMUSG00000041359	Tcl1	Tcl1a	T cell lymphoma breakpoint 1	protein-coding	27.54	117.36	6	35	2.19088e-06	1.25706	5.35698	2.09137	7.94456e-06	2.51209e-06	-3.57567	0.000349327
NM_019498	ENSMUSG00000026833	Olfm1	AMY|AW742568|Noe1|OlfA|Pancortin|Pancortin3	olfactomedin 1	protein-coding	41.31	174.37	9	52	7.81399e-06	0.528678	2.23152	2.07756	1.182e-05	3.06413e-06	-4.34249	1.40877e-05
NM_010149	ENSMUSG00000006235	Epor	-	erythropoietin receptor	protein-coding	41.31	174.37	9	52	1.71301e-06	2.4116	10.1792	2.07756	1.182e-05	3.06413e-06	-4.34249	1.40877e-05
NM_145996	ENSMUSG00000037447	Arid5a	D430024K22Rik|Mrf1	AT rich interactive domain 5A (MRF1-like)	protein-coding	59.67	251.5	13	75	5.96769e-06	0.999904	4.21429	2.07543	1.70517e-05	3.6803e-06	-5.21221	1.86608e-07
NM_145996	ENSMUSG00000037447	Arid5a	D430024K22Rik|Mrf1	AT rich interactive domain 5A (MRF1-like)	protein-coding	59.67	251.5	13	75	5.96769e-06	0.999904	4.21429	2.07543	1.70517e-05	3.6803e-06	-5.21221	1.86608e-07
NM_145996	ENSMUSG00000037447	Arid5a	D430024K22Rik|Mrf1	AT rich interactive domain 5A (MRF1-like)	protein-coding	59.67	251.5	13	75	5.96769e-06	0.999904	4.21429	2.07543	1.70517e-05	3.6803e-06	-5.21221	1.86608e-07
NM_145996	ENSMUSG00000037447	Arid5a	D430024K22Rik|Mrf1	AT rich interactive domain 5A (MRF1-like)	protein-coding	59.67	251.5	13	75	5.96769e-06	0.999904	4.21429	2.07543	1.70517e-05	3.6803e-06	-5.21221	1.86608e-07
NM_145996	ENSMUSG00000037447	Arid5a	D430024K22Rik|Mrf1	AT rich interactive domain 5A (MRF1-like)	protein-coding	59.67	251.5	13	75	5.96769e-06	0.999904	4.21429	2.07543	1.70517e-05	3.6803e-06	-5.21221	1.86608e-07
NM_145996	ENSMUSG00000037447	Arid5a	D430024K22Rik|Mrf1	AT rich interactive domain 5A (MRF1-like)	protein-coding	59.67	251.5	13	75	5.96769e-06	0.999904	4.21429	2.07543	1.70517e-05	3.6803e-06	-5.21221	1.86608e-07
NM_019447	ENSMUSG00000029102	Hgfac	HGFA	hepatocyte growth factor activator	protein-coding	36.72	154.25	8	46	2.52081e-06	1.4567	6.11911	2.07061	1.04636e-05	2.88297e-06	-4.0767	4.56786e-05
NM_134041	ENSMUSG00000037466	4930427A07Rik	AA536649|mFLJ00116	RIKEN cDNA 4930427A07 gene	protein-coding	36.72	154.25	8	46	3.30957e-06	1.10953	4.66076	2.07061	1.04636e-05	2.88297e-06	-4.0767	4.56786e-05
NR_040529	ENSMUSG00000085852	Gm13807	OTTMUSG00000014546	predicted gene 13807	ncRNA	36.72	154.25	8	46	5.23056e-06	0.702041	2.94903	2.07061	1.04636e-05	2.88297e-06	-4.0767	4.56786e-05
NM_133684	ENSMUSG00000073481	2015-03-02	2810484M10Rik|Mosc2|mARC1	mitochondrial amidoxime reducing component 2	protein-coding	68.85	288.38	15	86	1.20035e-05	0.573594	2.40248	2.06642	1.95707e-05	3.94277e-06	-5.56792	2.57792e-08
NM_020603	ENSMUSG00000024312	Wdr46	2310007I04Rik|Bing4|C78447|C78559	WD repeat domain 46	protein-coding	50.49	211.26	11	63	3.28576e-06	1.53666	6.42945	2.0649	1.4339e-05	3.37488e-06	-4.7636	1.90173e-06
NM_010925	ENSMUSG00000061032	Rrp1	AL033305|AL033306|AU018604|NNP-1|Nnp1	ribosomal RNA processing 1 homolog (S. cerevisiae)	protein-coding	50.49	211.26	11	63	4.64394e-06	1.08724	4.54908	2.0649	1.4339e-05	3.37488e-06	-4.7636	1.90173e-06
NM_018746	ENSMUSG00000021922	Itih4	ITI-HC4|Itih-4	inter alpha-trypsin inhibitor, heavy chain 4	protein-coding	45.9	191.14	10	57	5.67987e-06	0.808133	3.36516	2.05801	1.29826e-05	3.21129e-06	-4.52266	6.10662e-06
NM_018746	ENSMUSG00000021922	Itih4	ITI-HC4|Itih-4	inter alpha-trypsin inhibitor, heavy chain 4	protein-coding	45.9	191.14	10	57	5.67987e-06	0.808133	3.36516	2.05801	1.29826e-05	3.21129e-06	-4.52266	6.10662e-06
NM_018746	ENSMUSG00000021922	Itih4	ITI-HC4|Itih-4	inter alpha-trypsin inhibitor, heavy chain 4	protein-coding	45.9	191.14	10	57	5.67987e-06	0.808133	3.36516	2.05801	1.29826e-05	3.21129e-06	-4.52266	6.10662e-06
NM_018746	ENSMUSG00000021922	Itih4	ITI-HC4|Itih-4	inter alpha-trypsin inhibitor, heavy chain 4	protein-coding	45.9	191.14	10	57	5.67987e-06	0.808133	3.36516	2.05801	1.29826e-05	3.21129e-06	-4.52266	6.10662e-06
NM_001033419	ENSMUSG00000014686	Ceacam16	Gm769	carcinoembryonic antigen-related cell adhesion molecule 16	protein-coding	45.9	191.14	10	57	3.36999e-06	1.36205	5.67174	2.05801	1.29826e-05	3.21129e-06	-4.52266	6.10662e-06
NM_010590	ENSMUSG00000022178	Ajuba	Jub	ajuba LIM protein	protein-coding	41.31	171.02	9	51	3.73251e-06	1.10678	4.58183	2.04955	1.16262e-05	3.03891e-06	-4.26818	1.97072e-05
NM_028629	ENSMUSG00000059832	Kprp	1110001M24Rik|AA589586	keratinocyte expressed, proline-rich	protein-coding	27.54	114.01	6	34	1.52845e-06	1.80186	7.45929	2.04955	7.75079e-06	2.48127e-06	-3.48495	0.00049223
NM_153595	ENSMUSG00000044937	BC030307	AI449705|AU041509|Gnn	cDNA sequence BC030307	protein-coding	27.54	114.01	6	34	6.87473e-06	0.400605	1.65841	2.04955	7.75079e-06	2.48127e-06	-3.48495	0.00049223
NM_175491	ENSMUSG00000049323	Smcr8	2310076G09Rik|AI642055|D030073L15Rik	Smith-Magenis syndrome chromosome region, candidate 8 homolog (human)	protein-coding	27.54	114.01	6	34	3.94123e-06	0.69878	2.89279	2.04955	7.75079e-06	2.48127e-06	-3.48495	0.00049223
NM_001085390		Dusp5	Gm337	dual specificity phosphatase 5	protein-coding	41.31	171.02	9	51	4.39603e-06	0.939729	3.89026	2.04955	1.16262e-05	3.03891e-06	-4.26818	1.97072e-05
NM_026738	ENSMUSG00000037960	1110007C09Rik	AI851695|Bincard	RIKEN cDNA 1110007C09 gene	protein-coding	27.54	114.01	6	34	4.78821e-06	0.575173	2.38109	2.04955	7.75079e-06	2.48127e-06	-3.48495	0.00049223
NM_011244	ENSMUSG00000001288	Rarg	Nr1b3|RAR-gamma|RARD|RARgamma2	retinoic acid receptor, gamma	protein-coding	50.49	207.9	11	62	4.23418e-06	1.19246	4.91012	2.04181	1.41452e-05	3.352e-06	-4.69607	2.6521e-06
NM_023507	ENSMUSG00000021470	Ercc6l2	0610007P08Rik|1700019D06Rik|9330134C04Rik|Rad26l|Sr278	excision repair cross-complementing rodent repair deficiency, complementation group 6 like 2	protein-coding	36.72	150.9	8	45	1.98918e-05	0.184602	0.758591	2.0389	1.02698e-05	2.85615e-06	-3.99758	6.3994e-05
NM_009983	ENSMUSG00000007891	Ctsd	CD|CatD	cathepsin D	protein-coding	36.72	150.9	8	45	4.37772e-06	0.838808	3.44694	2.0389	1.02698e-05	2.85615e-06	-3.99758	6.3994e-05
NM_030721	ENSMUSG00000029098	Acox3	BI685180|EST-s59|PCOX	acyl-Coenzyme A oxidase 3, pristanoyl	protein-coding	119.34	489.58	26	146	1.12572e-05	1.06014	4.34902	2.03644	3.33284e-05	5.1452e-06	-7.19576	6.21135e-13
NM_027935	ENSMUSG00000028822	Tmem50a	3200001F09Rik|CAM|Smp1	transmembrane protein 50A	protein-coding	59.67	244.79	13	73	6.25002e-06	0.954736	3.91662	2.03644	1.66642e-05	3.63824e-06	-5.08813	3.61614e-07
NM_025856	ENSMUSG00000073758	Sh3d21	1700029G01Rik|AU019788	SH3 domain containing 21	protein-coding	32.13	130.78	7	39	4.66518e-06	0.688733	2.80328	2.0251	8.91341e-06	2.66086e-06	-3.70734	0.000209446
NM_009291	ENSMUSG00000032327	Stra6	AI891933	stimulated by retinoic acid gene 6	protein-coding	41.31	167.66	9	50	7.07942e-06	0.583533	2.36833	2.02098	1.14324e-05	3.01348e-06	-4.19293	2.7538e-05
NM_009069		Rit1	RIBB|ROC1|Rit	Ras-like without CAAX 1	protein-coding	36.72	147.54	8	44	5.19797e-06	0.706443	2.8385	2.00648	1.0076e-05	2.82908e-06	-3.9173	8.95451e-05
NM_009069		Rit1	RIBB|ROC1|Rit	Ras-like without CAAX 1	protein-coding	36.72	147.54	8	44	5.19797e-06	0.706443	2.8385	2.00648	1.0076e-05	2.82908e-06	-3.9173	8.95451e-05
NM_010751	ENSMUSG00000001156	Mxd1	AW122478|Mad|Mad1	MAX dimerization protein 1	protein-coding	36.72	147.54	8	44	8.09815e-06	0.453446	1.82195	2.00648	1.0076e-05	2.82908e-06	-3.9173	8.95451e-05
NM_008368	ENSMUSG00000068227	Il2rb	CD122|IL-15Rbeta|IL15Rbeta|Il-2/15Rbeta|Il-2Rbeta|p70	interleukin 2 receptor, beta chain	protein-coding	45.9	184.43	10	55	5.31625e-06	0.863407	3.46918	2.00648	1.2595e-05	3.163e-06	-4.37968	1.18852e-05
NM_177899		Zfp866	9830167H18Rik|AI875089|C85843|D330038O06Rik	zinc finger protein 866	protein-coding	27.54	110.66	6	33	4.9757e-06	0.553501	2.22397	2.00648	7.55702e-06	2.45006e-06	-3.39248	0.00069263
NM_172727	ENSMUSG00000047115	Fam221a	D330028D13Rik	family with sequence similarity 221, member A	protein-coding	27.54	110.66	6	33	8.11682e-06	0.339302	1.36332	2.00648	7.55702e-06	2.45006e-06	-3.39248	0.00069263
NM_172727	ENSMUSG00000047115	Fam221a	D330028D13Rik	family with sequence similarity 221, member A	protein-coding	27.54	110.66	6	33	8.11682e-06	0.339302	1.36332	2.00648	7.55702e-06	2.45006e-06	-3.39248	0.00069263
NM_001029937		Sec14l3	1110069O07Rik	SEC14-like 3 (S. cerevisiae)	protein-coding	27.54	110.66	6	33	5.1771e-06	0.531968	2.13745	2.00648	7.55702e-06	2.45006e-06	-3.39248	0.00069263
NM_011893	ENSMUSG00000054520	Sh3bp2	3BP2	SH3-domain binding protein 2	protein-coding	55.08	221.32	12	66	7.42437e-06	0.741896	2.98095	2.00648	1.5114e-05	3.46489e-06	-4.79771	1.60491e-06
NM_012034	ENSMUSG00000033200	Tpsg1	Prss31|Tmt	tryptase gamma 1	protein-coding	27.54	110.66	6	33	1.42445e-06	1.93341	7.76847	2.00648	7.55702e-06	2.45006e-06	-3.39248	0.00069263
NM_011023	ENSMUSG00000005917	Otx1	A730044F23Rik|jv	orthodenticle homolog 1	protein-coding	36.72	147.54	8	44	2.52227e-06	1.45586	5.84966	2.00648	1.0076e-05	2.82908e-06	-3.9173	8.95451e-05
NM_001033489	ENSMUSG00000058498	Rnf207	D330010C22Rik|Gm143	ring finger protein 207	protein-coding	55.08	221.32	12	66	4.24883e-06	1.29638	5.20888	2.00648	1.5114e-05	3.46489e-06	-4.79771	1.60491e-06
NM_025562	ENSMUSG00000019054	Fis1	2010003O14Rik|Ttc11	fission 1 (mitochondrial outer membrane) homolog (yeast)	protein-coding	45.9	184.43	10	55	4.74574e-06	0.967203	3.88623	2.00648	1.2595e-05	3.163e-06	-4.37968	1.18852e-05
NM_001029876	ENSMUSG00000031976	Urb2	C77575|mKIAA0133	URB2 ribosome biogenesis 2 homolog (S. cerevisiae)	protein-coding	27.54	110.66	6	33	9.1663e-06	0.300454	1.20723	2.00648	7.55702e-06	2.45006e-06	-3.39248	0.00069263
NM_009069		Rit1	RIBB|ROC1|Rit	Ras-like without CAAX 1	protein-coding	36.72	147.54	8	44	5.19797e-06	0.706443	2.8385	2.00648	1.0076e-05	2.82908e-06	-3.9173	8.95451e-05
NR_045932	ENSMUSG00000086327	Slfn5os	1700003F17Rik	schlafen 5, opposite strand	ncRNA	27.54	110.66	6	33	6.71617e-06	0.410063	1.64764	2.00648	7.55702e-06	2.45006e-06	-3.39248	0.00069263
NM_001024922	ENSMUSG00000057788	Ddx49	R27090_2	DEAD (Asp-Glu-Ala-Asp) box polypeptide 49	protein-coding	36.72	147.54	8	44	3.5106e-06	1.046	4.20282	2.00648	1.0076e-05	2.82908e-06	-3.9173	8.95451e-05
NM_001104562	ENSMUSG00000091859	Vmn2r100	EG627537	vomeronasal 2, receptor 100	protein-coding	110.16	26.83	24	8	9.9785e-06	1.104	0.26884	-2.03791	6.20063e-06	2.21932e-06	3.75503	0.000173322
NM_010633		Uhmk1	4732477C12Rik|4930500M09Rik|AA673513|AI449218|AU021979|KIS|Kist|P-CIP2	U2AF homology motif (UHM) kinase 1	protein-coding	137.7	33.53	30	10	5.90947e-06	2.3302	0.567442	-2.03791	7.75079e-06	2.48127e-06	4.19825	2.68983e-05
NM_026218	ENSMUSG00000040242	Fgfr1op2	1500031J01Rik	FGFR1 oncogene partner 2	protein-coding	96.39	23.47	21	7	7.79531e-06	1.23654	0.301116	-2.03791	5.42555e-06	2.07598e-06	3.51251	0.000443903
NM_001126316	ENSMUSG00000078504	Gm438	-	predicted gene 438	protein-coding	123.93	30.18	27	9	3.4348e-06	3.60814	0.878639	-2.03791	6.97571e-06	2.35394e-06	3.98281	6.81052e-05
NM_011236	ENSMUSG00000030166	Rad52	Rad52yh	RAD52 homolog (S. cerevisiae)	protein-coding	123.93	30.18	27	9	6.81504e-06	1.81851	0.442837	-2.03791	6.97571e-06	2.35394e-06	3.98281	6.81052e-05
NR_040744	ENSMUSG00000098758	7630403G23Rik	-	RIKEN cDNA 7630403G23 gene	ncRNA	96.39	23.47	21	7	6.09659e-06	1.58108	0.385018	-2.03791	5.42555e-06	2.07598e-06	3.51251	0.000443903
NR_045877	ENSMUSG00000056061	Gata5os	Gm14318|OTTMUSG00000016300	GATA binding protein 5, opposite strand	ncRNA	156.06	36.89	34	11	2.88406e-06	5.41123	1.27896	-2.08098	8.71964e-06	2.63178e-06	4.52838	5.94385e-06
NM_001007575	ENSMUSG00000071291	Zfp58	A530094I17Rik|Mfg-1|Mfg1|Rslcan5|Zfp817	zinc finger protein 58	protein-coding	114.75	26.83	25	8	3.7922e-06	3.02601	0.707406	-2.09681	6.3944e-06	2.25373e-06	3.90136	9.56527e-05
NM_026640	ENSMUSG00000024691	Fam111a	4632417K18Rik|AW413625	family with sequence similarity 111, member A	protein-coding	114.75	26.83	25	8	5.92192e-06	1.93775	0.452999	-2.09681	6.3944e-06	2.25373e-06	3.90136	9.56527e-05
NM_001042591	ENSMUSG00000074794	Arrdc3	AI450344|mKIAA1376	arrestin domain containing 3	protein-coding	100.98	23.47	22	7	4.62197e-06	2.18483	0.507856	-2.10503	5.61932e-06	2.11273e-06	3.66867	0.000243813
NM_021483	ENSMUSG00000027674	Pex5l	1700016J08Rik|PXR2|Pex2|TRIP8b	peroxisomal biogenesis factor 5-like	protein-coding	188.19	43.59	41	13	1.29797e-05	1.4499	0.335851	-2.11006	1.04636e-05	2.88297e-06	5.0157	5.28412e-07
NM_011764	ENSMUSG00000031907	Zfp90	6430515L01Rik|KRAB17|NK10|Zfp64|Zfp83|mKIAA1954	zinc finger protein 90	protein-coding	174.42	40.24	38	12	3.8636e-06	4.51453	1.0415	-2.11591	9.68849e-06	2.77414e-06	4.83696	1.31839e-06
NM_177130	ENSMUSG00000031286	Glt28d2	4732486J07Rik|Glt28d1l	glycosyltransferase 28 domain containing 2	protein-coding	119.34	26.83	26	8	6.47156e-06	1.8441	0.414525	-2.15339	6.58817e-06	2.28762e-06	4.04421	5.24995e-05
NM_026784	ENSMUSG00000027952	Pmvk	1110011E12Rik|2900002L22Rik|AV001327|PMK|PMKA|PMKASE	phosphomevalonate kinase	protein-coding	91.8	20.12	20	6	3.62229e-06	2.53436	0.555441	-2.18992	5.03801e-06	2.00046e-06	3.58327	0.000339317
NM_025882	ENSMUSG00000030042	Pole4	2400007P05Rik|5830430F06Rik	polymerase (DNA-directed), epsilon 4 (p12 subunit)	protein-coding	137.7	30.18	30	9	2.25349e-06	6.11063	1.33923	-2.18992	7.55702e-06	2.45006e-06	4.3886	1.14083e-05
NM_008506	ENSMUSG00000028654	Mycl	AW536278|L-myc|Lmyc-1|Lmyc1|Mycl1|bHLHe38	v-myc myelocytomatosis viral oncogene homolog, lung carcinoma derived (avian)	protein-coding	123.93	26.83	27	8	2.33698e-06	5.30309	1.1479	-2.20784	6.78194e-06	2.32101e-06	4.18378	2.86701e-05
NM_001190403		Amy2b	Amy-X|Amy2-2|OTTMUSG00000022462|mAmy2-1	amylase 2b	protein-coding	78.03	16.77	17	5	3.32202e-06	2.34892	0.504705	-2.21848	4.26294e-06	1.84016e-06	3.32934	0.000870536
NM_001190403		Amy2b	Amy-X|Amy2-2|OTTMUSG00000022462|mAmy2-1	amylase 2b	protein-coding	78.03	16.77	17	5	3.32202e-06	2.34892	0.504705	-2.21848	4.26294e-06	1.84016e-06	3.32934	0.000870536
NR_046059		4933402J15Rik	-	RIKEN cDNA 4933402J15 gene	ncRNA	78.03	16.77	17	5	5.2053e-06	1.49908	0.322102	-2.21848	4.26294e-06	1.84016e-06	3.32934	0.000870536
NM_145822		Cd3eap	1190028F09|2610103M17Rik|ASE-1|Ase1|CAST|PAF49	CD3E antigen, epsilon polypeptide associated protein	protein-coding	110.16	23.47	24	7	1.27249e-06	8.65723	1.84465	-2.23056	6.00686e-06	2.18436e-06	3.96862	7.22887e-05
NM_011353	ENSMUSG00000021643	Serf1	4F5|Msmac1|m4F5	small EDRK-rich factor 1	protein-coding	110.16	23.47	24	7	2.27583e-06	4.84053	1.0314	-2.23056	6.00686e-06	2.18436e-06	3.96862	7.22887e-05
NM_024258	ENSMUSG00000025616	Usp16	1200004E02Rik|2810483I07Rik|6330514E22Rik|UBPM	ubiquitin specific peptidase 16	protein-coding	142.29	30.18	31	9	1.04468e-05	1.36206	0.288886	-2.23722	7.75079e-06	2.48127e-06	4.51839	6.2313e-06
NM_001012324	ENSMUSG00000043631	Ecm2	9030618O22Rik|BC065151|tenonectin	extracellular matrix protein 2, female organ and adipocyte specific	protein-coding	142.29	30.18	31	9	1.02458e-05	1.38879	0.294555	-2.23722	7.75079e-06	2.48127e-06	4.51839	6.2313e-06
NM_016923	ENSMUSG00000025779	Ly96	ESOP-1|MD-2|MD2	lymphocyte antigen 96	protein-coding	128.52	26.83	28	8	7.74478e-06	1.65947	0.346378	-2.2603	6.97571e-06	2.35394e-06	4.32026	1.55845e-05
NM_016923	ENSMUSG00000025779	Ly96	ESOP-1|MD-2|MD2	lymphocyte antigen 96	protein-coding	128.52	26.83	28	8	7.74478e-06	1.65947	0.346378	-2.2603	6.97571e-06	2.35394e-06	4.32026	1.55845e-05
NM_172789	ENSMUSG00000062931	Zfp938	B230315N10Rik	zinc finger protein 938	protein-coding	128.52	26.83	28	8	6.01273e-06	2.13751	0.446157	-2.2603	6.97571e-06	2.35394e-06	4.32026	1.55845e-05
NM_001287195	ENSMUSG00000090897	Esp6Esp5	Esp6-esp5	Esp6-Esp5 readthrough transcript	protein-coding	96.39	20.12	21	6	6.60705e-06	1.45892	0.304518	-2.2603	5.23178e-06	2.03857e-06	3.74145	0.00018296
NM_029202	ENSMUSG00000029517	Ankrd7	4930532L20Rik|AV278427	ankyrin repeat domain 7	protein-coding	96.39	20.12	21	6	4.85816e-06	1.98412	0.414142	-2.2603	5.23178e-06	2.03857e-06	3.74145	0.00018296
NM_029202	ENSMUSG00000029517	Ankrd7	4930532L20Rik|AV278427	ankyrin repeat domain 7	protein-coding	96.39	20.12	21	6	4.85816e-06	1.98412	0.414142	-2.2603	5.23178e-06	2.03857e-06	3.74145	0.00018296
NM_172574	ENSMUSG00000045679	Pqlc3	C78076|E030024M05Rik	PQ loop repeat containing	protein-coding	96.39	20.12	21	6	4.20049e-06	2.29478	0.478984	-2.2603	5.23178e-06	2.03857e-06	3.74145	0.00018296
NM_021293	ENSMUSG00000004609	Cd33	Siglec-3|gp67	CD33 antigen	protein-coding	82.62	16.77	18	5	2.0931e-06	3.94732	0.80103	-2.30095	4.45671e-06	1.88152e-06	3.50011	0.000465065
NM_021293	ENSMUSG00000004609	Cd33	Siglec-3|gp67	CD33 antigen	protein-coding	82.62	16.77	18	5	2.0931e-06	3.94732	0.80103	-2.30095	4.45671e-06	1.88152e-06	3.50011	0.000465065
NM_001033199	ENSMUSG00000074195	AI747448	Clca7	expressed sequence AI747448	protein-coding	82.62	16.77	18	5	7.91286e-06	1.04414	0.211888	-2.30095	4.45671e-06	1.88152e-06	3.50011	0.000465065
NR_040376	ENSMUSG00000097357	Gm16793	-	predicted gene, 16793	ncRNA	82.62	16.77	18	5	2.38678e-06	3.46163	0.702468	-2.30095	4.45671e-06	1.88152e-06	3.50011	0.000465065
NM_172967	ENSMUSG00000044906	4930503L19Rik	9930107F24|BB148262|Lars|Las2	RIKEN cDNA 4930503L19 gene	protein-coding	133.11	26.83	29	8	7.08235e-06	1.8795	0.378776	-2.31093	7.16948e-06	2.38641e-06	4.45382	8.43552e-06
NM_025313	ENSMUSG00000003072	Atp5d	0610008F14Rik|1500000I11Rik|AA960090|AI876556|AU020773|C85518	ATP synthase, H+ transporting, mitochondrial F1 complex, delta subunit	protein-coding	100.98	20.12	22	6	1.28311e-06	7.87011	1.56804	-2.32742	5.42555e-06	2.07598e-06	3.89514	9.8143e-05
NM_175290	ENSMUSG00000032999	Nlrp4f	C330026N02Rik|C86045|Nalp-kappa|Nalp4f	NLR family, pyrin domain containing 4F	protein-coding	151.47	30.18	33	9	1.0475e-05	1.44604	0.288109	-2.32742	8.13833e-06	2.54254e-06	4.77056	1.83718e-06
NM_001104579	ENSMUSG00000091076	Vmn2r115	EG638102|V2Rp4	vomeronasal 2, receptor 115	protein-coding	151.47	30.18	33	9	5.91459e-06	2.561	0.510255	-2.32742	8.13833e-06	2.54254e-06	4.77056	1.83718e-06
NM_001013775	ENSMUSG00000071204	Gm10319	EG381806|ENSMUSG00000071204	murinoglobulin pseudogene	pseudo	100.98	20.12	22	6	5.24777e-06	1.92428	0.383394	-2.32742	5.42555e-06	2.07598e-06	3.89514	9.8143e-05
NM_009063		Rgs5	1110070A02Rik	regulator of G-protein signaling 5	protein-coding	169.83	33.53	37	10	1.39245e-05	1.21967	0.240819	-2.34048	9.10718e-06	2.68963e-06	5.06763	4.02793e-07
NM_144903	ENSMUSG00000028307	Aldob	Aldo-2|Aldo2|BC016435	aldolase B, fructose-bisphosphate	protein-coding	119.34	23.47	26	7	4.93945e-06	2.41611	0.475214	-2.34603	6.3944e-06	2.25373e-06	4.25382	2.10156e-05
NM_146221	ENSMUSG00000059475	Zfp426	2900057C04Rik|KRAB1|Zfo61|Zfp68-rs1|Znf426|mKIAA4237	zinc finger protein 426	protein-coding	174.42	33.53	38	10	8.86091e-06	1.96846	0.378435	-2.37895	9.30095e-06	2.71809e-06	5.18344	2.17831e-07
NM_146221	ENSMUSG00000059475	Zfp426	2900057C04Rik|KRAB1|Zfo61|Zfp68-rs1|Znf426|mKIAA4237	zinc finger protein 426	protein-coding	174.42	33.53	38	10	8.86091e-06	1.96846	0.378435	-2.37895	9.30095e-06	2.71809e-06	5.18344	2.17831e-07
NM_172488	ENSMUSG00000044350	Lacc1	9030625A04Rik	laccase (multicopper oxidoreductase) domain containing 1	protein-coding	91.8	16.77	20	5	4.5469e-06	2.019	0.368743	-2.45295	4.84424e-06	1.96162e-06	3.82518	0.000130677
NM_030132	ENSMUSG00000022313	Utp23	1700010I21Rik|AI662478|BB238373|D530033C11Rik	UTP23, small subunit (SSU) processome component, homolog (yeast)	protein-coding	73.44	13.41	16	4	2.62993e-06	2.79252	0.510018	-2.45295	3.8754e-06	1.75452e-06	3.42134	0.000623128
NM_153067	ENSMUSG00000078698	Mrgpra3	Mrga3	MAS-related GPR, member A3	protein-coding	73.44	13.41	16	4	4.5491e-06	1.61442	0.294852	-2.45295	3.8754e-06	1.75452e-06	3.42134	0.000623128
NM_008099	ENSMUSG00000022659	Gcsam	Gcet|Gcet2|M17|M17-L	germinal center associated, signaling and motility	protein-coding	91.8	16.77	20	5	4.55093e-06	2.01721	0.368417	-2.45295	4.84424e-06	1.96162e-06	3.82518	0.000130677
NM_008099	ENSMUSG00000022659	Gcsam	Gcet|Gcet2|M17|M17-L	germinal center associated, signaling and motility	protein-coding	91.8	16.77	20	5	4.55093e-06	2.01721	0.368417	-2.45295	4.84424e-06	1.96162e-06	3.82518	0.000130677
NR_045371		4930572K03Rik	-	RIKEN cDNA 4930572K03 gene	ncRNA	128.52	23.47	28	7	5.0504e-06	2.5448	0.464774	-2.45295	6.78194e-06	2.32101e-06	4.52602	6.01056e-06
NM_026784	ENSMUSG00000027952	Pmvk	1110011E12Rik|2900002L22Rik|AV001327|PMK|PMKA|PMKASE	phosphomevalonate kinase	protein-coding	91.8	16.77	20	5	3.45641e-06	2.65599	0.485082	-2.45295	4.84424e-06	1.96162e-06	3.82518	0.000130677
NM_001011740	ENSMUSG00000044061	Olfr225	MOR256-51	olfactory receptor 225	protein-coding	73.44	13.41	16	4	4.61391e-07	15.9174	2.9071	-2.45295	3.8754e-06	1.75452e-06	3.42134	0.000623128
NM_001164286	ENSMUSG00000091318	Gm5415	EG408191|Senp14	predicted gene 5415	protein-coding	73.44	13.41	16	4	1.37246e-06	5.3511	0.977308	-2.45295	3.8754e-06	1.75452e-06	3.42134	0.000623128
NM_177070	ENSMUSG00000074062	Fbxw16	7420402K12Rik	F-box and WD-40 domain protein 16	protein-coding	73.44	13.41	16	4	6.1603e-06	1.19217	0.217735	-2.45295	3.8754e-06	1.75452e-06	3.42134	0.000623128
NM_007840	ENSMUSG00000020719	Ddx5	2600009A06Rik|G17P1|HUMP68|Hlr1|p68	DEAD (Asp-Glu-Ala-Asp) box polypeptide 5	protein-coding	110.16	20.12	24	6	2.98037e-06	3.69626	0.675074	-2.45295	5.81309e-06	2.14884e-06	4.19028	2.78615e-05
NM_001013793		AA388235	-	expressed sequence AA388235	ncRNA	73.44	13.41	16	4	1.41603e-06	5.18643	0.947233	-2.45295	3.8754e-06	1.75452e-06	3.42134	0.000623128
NM_198119	ENSMUSG00000033707	Lrrc24	6430402H13Rik	leucine rich repeat containing 24	protein-coding	133.11	23.47	29	7	2.52593e-06	5.26984	0.929278	-2.50358	6.97571e-06	2.35394e-06	4.65771	3.19746e-06
NM_177588	ENSMUSG00000048550	Thnsl1	AW413632	threonine synthase-like 1 (bacterial)	protein-coding	96.39	16.77	21	5	3.40038e-06	2.83474	0.493074	-2.52334	5.03801e-06	2.00046e-06	3.98035	6.88143e-05
NM_177588	ENSMUSG00000048550	Thnsl1	AW413632	threonine synthase-like 1 (bacterial)	protein-coding	96.39	16.77	21	5	3.40038e-06	2.83474	0.493074	-2.52334	5.03801e-06	2.00046e-06	3.98035	6.88143e-05
NM_001013823	ENSMUSG00000046474	Krtap4-16	OTTMUSG00000002196	keratin associated protein 4-16	protein-coding	78.03	13.41	17	4	3.4824e-07	22.4074	3.85168	-2.54041	4.06917e-06	1.79785e-06	3.5942	0.000325392
NR_040255	ENSMUSG00000085416	1700019G24Rik	-	RIKEN cDNA 1700019G24 gene	ncRNA	78.03	13.41	17	4	4.94238e-06	1.57883	0.27139	-2.54041	4.06917e-06	1.79785e-06	3.5942	0.000325392
NR_045153		E130008D07Rik	-	RIKEN cDNA E130008D07 gene	ncRNA	78.03	13.41	17	4	4.48611e-06	1.7394	0.298992	-2.54041	4.06917e-06	1.79785e-06	3.5942	0.000325392
NM_026217	ENSMUSG00000032905	Atg12	4931423H11Rik|A330058M13Rik|Apg12l|Atg12l	autophagy related 12	protein-coding	78.03	13.41	17	4	3.35534e-06	2.32559	0.399754	-2.54041	4.06917e-06	1.79785e-06	3.5942	0.000325392
NM_026132	ENSMUSG00000038709	Txndc8	4930429J24Rik|Sptrx-3|Sptrx3|Trx6	thioredoxin domain containing 8	protein-coding	137.7	23.47	30	7	9.18974e-06	1.49844	0.255426	-2.55249	7.16948e-06	2.38641e-06	4.78668	1.69563e-06
NM_025900	ENSMUSG00000021377	Dek	1810019E15Rik|D13H6S231E	DEK oncogene (DNA binding)	protein-coding	119.34	20.12	26	6	7.85647e-06	1.51903	0.256091	-2.56843	6.20063e-06	2.21932e-06	4.47087	7.79031e-06
NM_001034902	ENSMUSG00000072952	Gm5878	EG545861	predicted gene 5878	protein-coding	100.98	16.77	22	5	5.37521e-06	1.87866	0.311921	-2.59045	5.23178e-06	2.03857e-06	4.13111	3.61023e-05
NM_001040136	ENSMUSG00000030887	Pdzd9	4930408O21Rik	PDZ domain containing 9	protein-coding	100.98	16.77	22	5	3.9903e-06	2.53069	0.420179	-2.59045	5.23178e-06	2.03857e-06	4.13111	3.61023e-05
NM_001243003	ENSMUSG00000095522	Gm8298	EG666803	predicted gene 8298	protein-coding	82.62	13.41	18	4	5.95524e-06	1.38738	0.225232	-2.62287	4.26294e-06	1.84016e-06	3.761	0.000169234
NM_025597		Ndufb3	2700033I16Rik|AI415450	NADH dehydrogenase (ubiquinone) 1 beta subcomplex 3	protein-coding	82.62	13.41	18	4	3.42382e-06	2.41314	0.391759	-2.62287	4.26294e-06	1.84016e-06	3.761	0.000169234
NM_026087	ENSMUSG00000030366	Ceacam12	1600031J20Rik|Ceacam12-C1|Ceacam12-C3|Ceacam12C1|Ceacam12C3	carcinoembryonic antigen-related cell adhesion molecule 12	protein-coding	82.62	13.41	18	4	4.41544e-06	1.8712	0.303778	-2.62287	4.26294e-06	1.84016e-06	3.761	0.000169234
NM_011289	ENSMUSG00000063316	Rpl27	-	ribosomal protein L27	protein-coding	82.62	13.41	18	4	1.22745e-06	6.73118	1.09277	-2.62287	4.26294e-06	1.84016e-06	3.761	0.000169234
NR_045799		1700123O21Rik	-	RIKEN cDNA 1700123O21 gene	ncRNA	82.62	13.41	18	4	8.38926e-06	0.984849	0.159884	-2.62287	4.26294e-06	1.84016e-06	3.761	0.000169234
NM_001040136	ENSMUSG00000030887	Pdzd9	4930408O21Rik	PDZ domain containing 9	protein-coding	105.57	16.77	23	5	4.04559e-06	2.60956	0.414436	-2.65458	5.42555e-06	2.07598e-06	4.27777	1.88775e-05
NM_026200	ENSMUSG00000022342	Kcnv1	2700023A03Rik|vibe	potassium channel, subfamily V, member 1	protein-coding	128.52	20.12	28	6	3.16785e-06	4.05709	0.63512	-2.67534	6.58817e-06	2.28762e-06	4.73868	2.15117e-06
NM_029809	ENSMUSG00000033967	2310014L17Rik	AV237412|C77118	RIKEN cDNA 2310014L17 gene	protein-coding	64.26	10.06	14	3	1.33913e-06	4.79872	0.75122	-2.67534	3.29409e-06	1.61759e-06	3.35075	0.000805943
NR_028445		F930015N05Rik	-	RIKEN cDNA F930015N05 gene	ncRNA	151.47	23.47	33	7	1.29629e-06	11.6851	1.81078	-2.68999	7.75079e-06	2.48127e-06	5.15865	2.48734e-07
NM_008311	ENSMUSG00000026228	Htr2b	5-HT2B|AJ012488|AV377389	5-hydroxytryptamine (serotonin) receptor 2B	protein-coding	87.21	13.41	19	4	4.73622e-06	1.84138	0.283203	-2.70088	4.45671e-06	1.88152e-06	3.92229	8.77115e-05
NM_029840	ENSMUSG00000028251	Tstd3	2610029I01Rik	thiosulfate sulfurtransferase (rhodanese)-like domain containing 3	protein-coding	87.21	13.41	19	4	3.59958e-06	2.42283	0.37263	-2.70088	4.45671e-06	1.88152e-06	3.92229	8.77115e-05
NM_009962	ENSMUSG00000034117	Ptgdr2	Crth2|Gpr44|Grp45	prostaglandin D2 receptor 2	protein-coding	91.8	13.41	20	4	1.95981e-06	4.68421	0.684408	-2.77488	4.65048e-06	1.92198e-06	4.07853	4.5322e-05
NM_174990	ENSMUSG00000054435	Gimap4	AU019574|E430007K16Rik|Ian-1|Ian1|Imap4	GTPase, IMAP family member 4	protein-coding	68.85	10.06	15	3	2.74088e-06	2.51201	0.367029	-2.77488	3.48786e-06	1.66449e-06	3.53211	0.000412265
NM_174990	ENSMUSG00000054435	Gimap4	AU019574|E430007K16Rik|Ian-1|Ian1|Imap4	GTPase, IMAP family member 4	protein-coding	68.85	10.06	15	3	2.74088e-06	2.51201	0.367029	-2.77488	3.48786e-06	1.66449e-06	3.53211	0.000412265
NM_174990	ENSMUSG00000054435	Gimap4	AU019574|E430007K16Rik|Ian-1|Ian1|Imap4	GTPase, IMAP family member 4	protein-coding	68.85	10.06	15	3	2.74088e-06	2.51201	0.367029	-2.77488	3.48786e-06	1.66449e-06	3.53211	0.000412265
NM_174990	ENSMUSG00000054435	Gimap4	AU019574|E430007K16Rik|Ian-1|Ian1|Imap4	GTPase, IMAP family member 4	protein-coding	68.85	10.06	15	3	2.74088e-06	2.51201	0.367029	-2.77488	3.48786e-06	1.66449e-06	3.53211	0.000412265
NM_174990	ENSMUSG00000054435	Gimap4	AU019574|E430007K16Rik|Ian-1|Ian1|Imap4	GTPase, IMAP family member 4	protein-coding	68.85	10.06	15	3	2.74088e-06	2.51201	0.367029	-2.77488	3.48786e-06	1.66449e-06	3.53211	0.000412265
NM_001012723	ENSMUSG00000070530	Wfdc16	BC043944|WAP16	WAP four-disulfide core domain 16	protein-coding	68.85	10.06	15	3	1.49952e-06	4.59155	0.67087	-2.77488	3.48786e-06	1.66449e-06	3.53211	0.000412265
NR_045297	ENSMUSG00000097171	Gm17644	4932411L15	predicted gene, 17644	ncRNA	68.85	10.06	15	3	2.02426e-06	3.40131	0.496963	-2.77488	3.48786e-06	1.66449e-06	3.53211	0.000412265
NM_001033325	ENSMUSG00000070313	A630095E13Rik	Gm191|Sslp-1|Sslp1	RIKEN cDNA A630095E13 gene	protein-coding	68.85	10.06	15	3	1.04326e-06	6.59965	0.964272	-2.77488	3.48786e-06	1.66449e-06	3.53211	0.000412265
NM_010865	ENSMUSG00000026697	Myoc	AI957332|GLC1A|TIGR	myocilin	protein-coding	68.85	10.06	15	3	3.8614e-06	1.78306	0.260523	-2.77488	3.48786e-06	1.66449e-06	3.53211	0.000412265
NR_045806	ENSMUSG00000071818	4930417O22Rik	-	RIKEN cDNA 4930417O22 gene	ncRNA	68.85	10.06	15	3	2.98586e-06	2.30591	0.336916	-2.77488	3.48786e-06	1.66449e-06	3.53211	0.000412265
NM_146085	ENSMUSG00000001379	Apbb3	Fe65l2|Rirl2|TR2S	amyloid beta (A4) precursor protein-binding, family B, member 3	protein-coding	96.39	13.41	21	4	3.00563e-06	3.20704	0.446266	-2.84527	4.84424e-06	1.96162e-06	4.23012	2.33568e-05
NM_207527	ENSMUSG00000052642	4930504O13Rik	Gm524	RIKEN cDNA 4930504O13 gene	protein-coding	73.44	10.06	16	3	2.49884e-06	2.93903	0.402581	-2.86799	3.68163e-06	1.7101e-06	3.70631	0.000210301
NM_007621	ENSMUSG00000025150	Cbr2	MLCR	carbonyl reductase 2	protein-coding	78.03	10.06	17	3	9.29007e-07	8.39945	1.08286	-2.95545	3.8754e-06	1.75452e-06	3.87408	0.000107029
NR_073373		D130058E03	-	uncharacterized D130058E03	ncRNA	78.03	10.06	17	3	4.31437e-06	1.80864	0.23317	-2.95545	3.8754e-06	1.75452e-06	3.87408	0.000107029
NM_147100	ENSMUSG00000078624	Olfr613	MOR20-1|Olfr613-ps1|Olfr614	olfactory receptor 613	protein-coding	55.08	6.71	12	2	1.88108e-06	2.92816	0.356526	-3.03791	2.71278e-06	1.46794e-06	3.2954	0.000982826
NM_013496	ENSMUSG00000032291	Crabp1	AI326249|CRABP-I|Crabp-1|CrabpI|Rbp-5	cellular retinoic acid binding protein I	protein-coding	82.62	10.06	18	3	3.06239e-06	2.69794	0.328496	-3.03791	4.06917e-06	1.79785e-06	4.03602	5.43647e-05
NM_013496	ENSMUSG00000032291	Crabp1	AI326249|CRABP-I|Crabp-1|CrabpI|Rbp-5	cellular retinoic acid binding protein I	protein-coding	82.62	10.06	18	3	3.06239e-06	2.69794	0.328496	-3.03791	4.06917e-06	1.79785e-06	4.03602	5.43647e-05
NM_010343	ENSMUSG00000004344	Gpx5	AV379049|Arep	glutathione peroxidase 5	protein-coding	55.08	6.71	12	2	2.29158e-06	2.40363	0.292661	-3.03791	2.71278e-06	1.46794e-06	3.2954	0.000982826
NM_001163015	ENSMUSG00000072966	Gprasp2	5330440H13Rik|GASP2|Prpl5	G protein-coupled receptor associated sorting protein 2	protein-coding	55.08	6.71	12	2	2.08615e-06	2.64033	0.321481	-3.03791	2.71278e-06	1.46794e-06	3.2954	0.000982826
NM_001163015	ENSMUSG00000072966	Gprasp2	5330440H13Rik|GASP2|Prpl5	G protein-coupled receptor associated sorting protein 2	protein-coding	55.08	6.71	12	2	2.08615e-06	2.64033	0.321481	-3.03791	2.71278e-06	1.46794e-06	3.2954	0.000982826
NM_001163015	ENSMUSG00000072966	Gprasp2	5330440H13Rik|GASP2|Prpl5	G protein-coupled receptor associated sorting protein 2	protein-coding	55.08	6.71	12	2	2.08615e-06	2.64033	0.321481	-3.03791	2.71278e-06	1.46794e-06	3.2954	0.000982826
NM_177705	ENSMUSG00000058670	4932411N23Rik	-	RIKEN cDNA 4932411N23 gene	protein-coding	82.62	10.06	18	3	7.88869e-06	1.04734	0.127522	-3.03791	4.06917e-06	1.79785e-06	4.03602	5.43647e-05
NM_026929	ENSMUSG00000027313	Chac1	1810008K03Rik	ChaC, cation transport regulator 1	protein-coding	55.08	6.71	12	2	1.13004e-06	4.87425	0.593479	-3.03791	2.71278e-06	1.46794e-06	3.2954	0.000982826
NM_026890	ENSMUSG00000022204	Ngdn	1500001L15Rik|Ngd|neuroguidin	neuroguidin, EIF4E binding protein	protein-coding	87.21	10.06	19	3	3.17994e-06	2.74256	0.316353	-3.11591	4.26294e-06	1.84016e-06	4.19267	2.75691e-05
NR_040739		4930554C24Rik	-	RIKEN cDNA 4930554C24 gene	ncRNA	87.21	10.06	19	3	3.64499e-06	2.39265	0.275991	-3.11591	4.26294e-06	1.84016e-06	4.19267	2.75691e-05
NM_001033441	ENSMUSG00000075470	Alg10b	AA469671|AU045404|AW123895|C85569|Gm917	asparagine-linked glycosylation 10B (alpha-1,2-glucosyltransferase)	protein-coding	59.67	6.71	13	2	2.28645e-06	2.60977	0.293318	-3.15339	2.90655e-06	1.51946e-06	3.48574	0.000490773
NM_177629	ENSMUSG00000045655	Fam216b	9330158N17|AU021034	family with sequence similarity 216, member B	protein-coding	59.67	6.71	13	2	2.92361e-06	2.04101	0.229393	-3.15339	2.90655e-06	1.51946e-06	3.48574	0.000490773
NM_024478	ENSMUSG00000029198	Grpel1	AA408748|mt-GrpE#1|mt-Grpel1	GrpE-like 1, mitochondrial	protein-coding	160.65	16.77	35	5	3.25647e-06	4.93335	0.514864	-3.2603	7.75079e-06	2.48127e-06	5.79892	6.67438e-09
NM_009872	ENSMUSG00000090071	Cdk5r2	B230310J22Rik|p39	cyclin-dependent kinase 5, regulatory subunit 2 (p39)	protein-coding	100.98	10.06	22	3	9.9016e-07	10.1985	1.01598	-3.32742	4.84424e-06	1.96162e-06	4.63506	3.56836e-06
NM_026296	ENSMUSG00000029138	4930548H24Rik	AI427865	RIKEN cDNA 4930548H24 gene	protein-coding	68.85	6.71	15	2	8.80305e-07	7.8213	0.761845	-3.35984	3.29409e-06	1.61759e-06	3.84181	0.000122132
NM_021297	ENSMUSG00000039005	Tlr4	Lps|Ly87|Ran/M1|Rasl2-8	toll-like receptor 4	protein-coding	105.57	10.06	23	3	5.48762e-06	1.92382	0.183319	-3.39155	5.03801e-06	2.00046e-06	4.7745	1.80154e-06
NM_146360	ENSMUSG00000045824	Olfr574	MOR14-9	olfactory receptor 574	protein-coding	78.03	6.71	17	2	3.81197e-07	20.4701	1.75934	-3.54041	3.68163e-06	1.7101e-06	4.17081	3.03522e-05
NM_026123	ENSMUSG00000026111	Unc50	1110002A21Rik|GMH1|UNCL|URP	unc-50 homolog (C. elegans)	protein-coding	119.34	10.06	26	3	3.27844e-06	3.64022	0.306848	-3.56843	5.61932e-06	2.11273e-06	5.17258	2.30881e-07
NM_015780	ENSMUSG00000057037	Cfhr1	AI194696|CFHRB|Cfhl1	complement factor H-related 1	protein-coding	119.34	10.06	26	3	4.81861e-06	2.4767	0.208771	-3.56843	5.61932e-06	2.11273e-06	5.17258	2.30881e-07
NM_080843		Socs4	3110032M18Rik|A730004F22Rik|AI427843|AU015727|AU015859|Socs7	suppressor of cytokine signaling 4	protein-coding	82.62	6.71	18	2	5.29098e-06	1.56155	0.126754	-3.62287	3.8754e-06	1.75452e-06	4.32681	1.51281e-05
NM_024469	ENSMUSG00000030256	Bhlhe41	6430520M22Rik|Bhlhb2l|Bhlhb3|DEC2|Sharp1	basic helix-loop-helix family, member e41	protein-coding	82.62	6.71	18	2	2.62846e-06	3.14334	0.255151	-3.62287	3.8754e-06	1.75452e-06	4.32681	1.51281e-05
NM_024469	ENSMUSG00000030256	Bhlhe41	6430520M22Rik|Bhlhb2l|Bhlhb3|DEC2|Sharp1	basic helix-loop-helix family, member e41	protein-coding	82.62	6.71	18	2	2.62846e-06	3.14334	0.255151	-3.62287	3.8754e-06	1.75452e-06	4.32681	1.51281e-05
NM_031259	ENSMUSG00000009941	Nxf2	4930455N06Rik|Nxf-b	nuclear RNA export factor 2	protein-coding	87.21	6.71	19	2	7.40752e-06	1.17734	0.0905371	-3.70088	4.06917e-06	1.79785e-06	4.47785	7.53989e-06
NM_031259	ENSMUSG00000009941	Nxf2	4930455N06Rik|Nxf-b	nuclear RNA export factor 2	protein-coding	87.21	6.71	19	2	7.40752e-06	1.17734	0.0905371	-3.70088	4.06917e-06	1.79785e-06	4.47785	7.53989e-06
NM_027340	ENSMUSG00000024770	Lipn	2210418G03Rik|Lipl4	lipase, family member N	protein-coding	91.8	6.71	20	2	6.43055e-06	1.42759	0.104292	-3.77488	4.26294e-06	1.84016e-06	4.62434	3.758e-06
NM_001076790	ENSMUSG00000047889	Serpinb6d	Gm11390|OTTMUSG00000000712|SPI3D	serine (or cysteine) peptidase inhibitor, clade B, member 6d	protein-coding	91.8	6.71	20	2	3.72811e-06	2.46242	0.179891	-3.77488	4.26294e-06	1.84016e-06	4.62434	3.758e-06
NM_145577	ENSMUSG00000066838	Zfp772	-	zinc finger protein 772	protein-coding	50.49	3.35	11	1	2.88443e-06	1.75047	0.116255	-3.91238	2.32524e-06	1.35905e-06	3.46843	0.000523509
NM_008538	ENSMUSG00000069662	Marcks	Macs|PKCSL	myristoylated alanine rich protein kinase C substrate	protein-coding	50.49	3.35	11	1	2.08139e-06	2.42583	0.161108	-3.91238	2.32524e-06	1.35905e-06	3.46843	0.000523509
NM_146103	ENSMUSG00000098923	Tmem185b	2500001K11Rik	transmembrane protein 185B	protein-coding	50.49	3.35	11	1	1.0363e-06	4.87224	0.323582	-3.91238	2.32524e-06	1.35905e-06	3.46843	0.000523509
NM_010669	ENSMUSG00000023041	Krt6b	BB144589|Krt2-6b|mK6[b]	keratin 6B	protein-coding	50.49	3.35	11	1	1.5625e-06	3.23141	0.214609	-3.91238	2.32524e-06	1.35905e-06	3.46843	0.000523509
NR_046066		Gm2109	-	predicted gene 2109	ncRNA	50.49	3.35	11	1	6.49243e-07	7.7769	0.51649	-3.91238	2.32524e-06	1.35905e-06	3.46843	0.000523509
NR_045270	ENSMUSG00000097675	1700101I11Rik	-	RIKEN cDNA 1700101I11 gene	ncRNA	50.49	3.35	11	1	4.03168e-07	12.5236	0.831732	-3.91238	2.32524e-06	1.35905e-06	3.46843	0.000523509
NM_008265	ENSMUSG00000000942	Hoxa4	AV206827|Hox-1.4	homeobox A4	protein-coding	50.49	3.35	11	1	7.38592e-07	6.83611	0.45401	-3.91238	2.32524e-06	1.35905e-06	3.46843	0.000523509
NR_040286	ENSMUSG00000078640	Gm11627	OTTMUSG00000002879	predicted gene 11627	ncRNA	50.49	3.35	11	1	9.96385e-07	5.06742	0.336544	-3.91238	2.32524e-06	1.35905e-06	3.46843	0.000523509
NM_146288	ENSMUSG00000083947	Olfr122	MOR263-10	olfactory receptor 122	protein-coding	55.08	3.35	12	1	1.45704e-06	3.78033	0.230143	-4.03791	2.51901e-06	1.41454e-06	3.65685	0.000255331
NM_001142959	ENSMUSG00000044165	Bcl2l15	Bfk|Gm566	BCLl2-like 15	protein-coding	55.08	3.35	12	1	2.17989e-06	2.52678	0.153828	-4.03791	2.51901e-06	1.41454e-06	3.65685	0.000255331
NR_038180	ENSMUSG00000085580	1700061F12Rik	-	RIKEN cDNA 1700061F12 gene	ncRNA	55.08	3.35	12	1	2.91848e-06	1.88732	0.114898	-4.03791	2.51901e-06	1.41454e-06	3.65685	0.000255331
NM_028904	ENSMUSG00000035367	Rmi1	4932432N11Rik|C79893	RMI1, RecQ mediated genome instability 1, homolog (S. cerevisiae)	protein-coding	59.67	3.35	13	1	3.13197e-06	1.90523	0.107066	-4.15339	2.71278e-06	1.46794e-06	3.83652	0.00012479
NM_028904	ENSMUSG00000035367	Rmi1	4932432N11Rik|C79893	RMI1, RecQ mediated genome instability 1, homolog (S. cerevisiae)	protein-coding	59.67	3.35	13	1	3.13197e-06	1.90523	0.107066	-4.15339	2.71278e-06	1.46794e-06	3.83652	0.00012479
NM_146629	ENSMUSG00000060017	Olfr121	MOR263-4	olfactory receptor 121	protein-coding	59.67	3.35	13	1	1.51563e-06	3.93704	0.221246	-4.15339	2.71278e-06	1.46794e-06	3.83652	0.00012479
NM_025963	ENSMUSG00000052146	Rps10	2210402A09Rik	ribosomal protein S10	protein-coding	59.67	3.35	13	1	1.76281e-06	3.38501	0.190224	-4.15339	2.71278e-06	1.46794e-06	3.83652	0.00012479
NM_026519	ENSMUSG00000027131	Emc4	2610318K02Rik|Tmem85	ER membrane protein complex subunit 4	protein-coding	59.67	3.35	13	1	1.83421e-06	3.25323	0.182818	-4.15339	2.71278e-06	1.46794e-06	3.83652	0.00012479
NM_134170	ENSMUSG00000062905	Vmn1r32	V1rc15	vomeronasal 1 receptor 32	protein-coding	123.93	6.71	27	2	2.7559e-06	4.49699	0.243353	-4.20784	5.61932e-06	2.11273e-06	5.54856	2.88033e-08
NR_045874	ENSMUSG00000053049	Gm15413	ENSMUSG00000053049|OTTMUSG00000021246	predicted gene 15413	ncRNA	64.26	3.35	14	1	3.70468e-06	1.7346	0.0905147	-4.2603	2.90655e-06	1.51946e-06	4.00852	6.11012e-05
NM_009114	ENSMUSG00000056071	S100a9	60B8Ag|AW546964|BEE22|Cagb|GAGB|L1Ag|MRP14|p14	S100 calcium binding protein A9 (calgranulin B)	protein-coding	68.85	3.35	15	1	1.13224e-06	6.08099	0.296163	-4.35984	3.10032e-06	1.5693e-06	4.17372	2.99661e-05
NM_009114	ENSMUSG00000056071	S100a9	60B8Ag|AW546964|BEE22|Cagb|GAGB|L1Ag|MRP14|p14	S100 calcium binding protein A9 (calgranulin B)	protein-coding	68.85	3.35	15	1	1.13224e-06	6.08099	0.296163	-4.35984	3.10032e-06	1.5693e-06	4.17372	2.99661e-05
NM_028904	ENSMUSG00000035367	Rmi1	4932432N11Rik|C79893	RMI1, RecQ mediated genome instability 1, homolog (S. cerevisiae)	protein-coding	68.85	3.35	15	1	3.25976e-06	2.11216	0.102869	-4.35984	3.10032e-06	1.5693e-06	4.17372	2.99661e-05
NM_172050	ENSMUSG00000048498	Cd300e	BC034097|CLM2|Cd300le|TREM5	CD300e antigen	protein-coding	78.03	3.35	17	1	3.70651e-06	2.10526	0.09047	-4.54041	3.48786e-06	1.66449e-06	4.48656	7.23834e-06
NM_031259	ENSMUSG00000009941	Nxf2	4930455N06Rik|Nxf-b	nuclear RNA export factor 2	protein-coding	87.21	3.35	19	1	7.09371e-06	1.22942	0.0472712	-4.70088	3.8754e-06	1.75452e-06	4.77955	1.75687e-06
NM_011332	ENSMUSG00000031780	Ccl17	Abcd-2|Scya17|Scya17l|Tarc	chemokine (C-C motif) ligand 17	protein-coding	55.08	0	12	0	5.80035e-07	9.49617	0	-5	2.32524e-06	1.35905e-06	4.05291	5.05847e-05
NM_001011834	ENSMUSG00000045225	Olfr1152	MOR177-12	olfactory receptor 1152	protein-coding	41.31	0	9	0	3.41649e-07	12.0916	0	-5	1.74393e-06	1.17697e-06	3.50992	0.00044824
NM_146646	ENSMUSG00000068816	Olfr152	MOR181-1|Olfr4-1|V1	olfactory receptor 152	protein-coding	36.72	0	8	0	3.4824e-07	10.5446	0	-5	1.55016e-06	1.10966e-06	3.30919	0.00093568
NM_146762	ENSMUSG00000053287	Olfr1013	MOR213-2	olfactory receptor 1013	protein-coding	45.9	0	10	0	3.36156e-07	13.6546	0	-5	1.9377e-06	1.24064e-06	3.69978	0.000215785
NM_183249	ENSMUSG00000051748	Wfdc21	1100001G20Rik|Wdnm1-like	WAP four-disulfide core domain 21	protein-coding	64.26	0	14	0	2.08981e-06	3.07498	0	-5	2.71278e-06	1.46794e-06	4.37764	1.1997e-05
NM_001111286	ENSMUSG00000066463	Omt2a	OM2a	oocyte maturation, alpha	protein-coding	55.08	0	12	0	1.03483e-06	5.32269	0	-5	2.32524e-06	1.35905e-06	4.05291	5.05847e-05
NM_008323	ENSMUSG00000002010	Idh3g	-	isocitrate dehydrogenase 3 (NAD+), gamma	protein-coding	36.72	0	8	0	2.90567e-06	1.26376	0	-5	1.55016e-06	1.10966e-06	3.30919	0.00093568
NM_021329	ENSMUSG00000032892	Rangrf	2400006H24Rik|Mog1|Rangnrf	RAN guanine nucleotide release factor	protein-coding	36.72	0	8	0	9.89428e-07	3.71131	0	-5	1.55016e-06	1.10966e-06	3.30919	0.00093568
NM_001033340	ENSMUSG00000073375	Lrrc30	Gm326	leucine rich repeat containing 30	protein-coding	41.31	0	9	0	6.44117e-07	6.41356	0	-5	1.74393e-06	1.17697e-06	3.50992	0.00044824
NM_008649	ENSMUSG00000058523	Mup5	Mup18	major urinary protein 5	protein-coding	41.31	0	9	0	1.4142e-06	2.92114	0	-5	1.74393e-06	1.17697e-06	3.50992	0.00044824
NM_019541	ENSMUSG00000057446	Cts8	CTS2|Epcs68|Epcs70	cathepsin 8	protein-coding	36.72	0	8	0	3.14991e-06	1.16577	0	-5	1.55016e-06	1.10966e-06	3.30919	0.00093568
NM_007800	ENSMUSG00000040314	Ctsg	-	cathepsin G	protein-coding	36.72	0	8	0	9.86498e-07	3.72233	0	-5	1.55016e-06	1.10966e-06	3.30919	0.00093568
NM_023554	ENSMUSG00000063200	Nol7	2210008F15Rik|5730556I21Rik|NOP27|RARG-1	nucleolar protein 7	protein-coding	55.08	0	12	0	1.6416e-06	3.35533	0	-5	2.32524e-06	1.35905e-06	4.05291	5.05847e-05
NM_009299	ENSMUSG00000023289	Sva	-	seminal vesicle antigen	protein-coding	36.72	0	8	0	1.63245e-06	2.24943	0	-5	1.55016e-06	1.10966e-06	3.30919	0.00093568
NM_001003952	ENSMUSG00000062833	Sval3	-	seminal vesicle antigen-like 3	protein-coding	64.26	0	14	0	1.81297e-06	3.54452	0	-5	2.71278e-06	1.46794e-06	4.37764	1.1997e-05
NM_001177529	ENSMUSG00000092043	Esp6	EG433107|Esp5|Gm5494	exocrine gland secreted peptide 6	protein-coding	36.72	0	8	0	1.50794e-06	2.43515	0	-5	1.55016e-06	1.10966e-06	3.30919	0.00093568
NM_177635	ENSMUSG00000037537	H2-M11	-	histocompatibility 2, M region locus 11	protein-coding	64.26	0	14	0	7.97548e-07	8.05736	0	-5	2.71278e-06	1.46794e-06	4.37764	1.1997e-05
NM_001076790	ENSMUSG00000047889	Serpinb6d	Gm11390|OTTMUSG00000000712|SPI3D	serine (or cysteine) peptidase inhibitor, clade B, member 6d	protein-coding	91.8	0	20	0	3.70248e-06	2.47947	0	-5	3.8754e-06	1.75452e-06	5.23229	1.67425e-07
NM_001033140	ENSMUSG00000074211	Sdhaf1	0610010E21Rik|AI430885|AW490662|Lyrm8	succinate dehydrogenase complex assembly factor 1	protein-coding	82.62	0	18	0	3.54099e-07	23.3329	0	-5	3.48786e-06	1.66449e-06	4.96378	6.91334e-07
NM_010695	ENSMUSG00000026919	Lcn4	A630045M08Rik|Vnsp2	lipocalin 4	protein-coding	36.72	0	8	0	1.32156e-06	2.7786	0	-5	1.55016e-06	1.10966e-06	3.30919	0.00093568
NM_001024225	ENSMUSG00000064213	Defa24	Defcr24	defensin, alpha, 24	protein-coding	45.9	0	10	0	3.58127e-07	12.8169	0	-5	1.9377e-06	1.24064e-06	3.69978	0.000215785
NM_001007579	ENSMUSG00000070618	BC080695	-	cDNA sequence BC080695	protein-coding	41.31	0	9	0	2.31867e-06	1.78166	0	-5	1.74393e-06	1.17697e-06	3.50992	0.00044824
NM_177665	ENSMUSG00000055138	Gm4861	9230109N16|EG229862	predicted gene 4861	protein-coding	36.72	0	8	0	9.44021e-07	3.88982	0	-5	1.55016e-06	1.10966e-06	3.30919	0.00093568
NM_025919	ENSMUSG00000059291	Rpl11	2010203J19Rik	ribosomal protein L11	protein-coding	41.31	0	9	0	1.25381e-06	3.29482	0	-5	1.74393e-06	1.17697e-06	3.50992	0.00044824
NM_001272033		AA414768	OTTMUSG00000017000	expressed sequence AA414768	protein-coding	41.31	0	9	0	6.1116e-07	6.75941	0	-5	1.74393e-06	1.17697e-06	3.50992	0.00044824
NM_133997	ENSMUSG00000047631	Apof	AI255964	apolipoprotein F	protein-coding	45.9	0	10	0	7.89125e-07	5.81668	0	-5	1.9377e-06	1.24064e-06	3.69978	0.000215785
NM_146784	ENSMUSG00000094701	Olfr916	MOR168-1	olfactory receptor 916	protein-coding	36.72	0	8	0	3.41649e-07	10.7481	0	-5	1.55016e-06	1.10966e-06	3.30919	0.00093568
NM_008204	ENSMUSG00000016283	H2-M2	H-2M2|Thy19.4	histocompatibility 2, M region locus 2	protein-coding	41.31	0	9	0	9.81005e-07	4.21107	0	-5	1.74393e-06	1.17697e-06	3.50992	0.00044824
NM_178400		9130221H12Rik	AU016887	RIKEN cDNA 9130221H12 gene	ncRNA	50.49	0	11	0	5.64655e-07	8.94192	0	-5	2.13147e-06	1.30119e-06	3.88036	0.0001043
NR_105758	miRBase:MI0021868	Mir6340	mmu-mir-6340	microRNA mir-6340	ncRNA	36.72	0	8	0	4.35758e-08	84.2685	0	-5	1.55016e-06	1.10966e-06	3.30919	0.00093568
NR_045466		3110009F21Rik	-	RIKEN cDNA 3110009F21 gene	ncRNA	45.9	0	10	0	2.3509e-06	1.95248	0	-5	1.9377e-06	1.24064e-06	3.69978	0.000215785
NM_146732	ENSMUSG00000096465	Olfr488	MOR204-15	olfactory receptor 488	protein-coding	45.9	0	10	0	3.46043e-07	13.2645	0	-5	1.9377e-06	1.24064e-06	3.69978	0.000215785
